# Supplementary material for: Bis[4-(4-pyridyl)pyridinium] μ-4,4′-bipyridine-bis­[tetra­aqua­(4,4′-bipyridine)manganese(II)] bis­(5-sulfonatobenzene-1,3-dicarboxyl­ate) 4,4′-bipyridine solvate penta­deca­hydrate
Source: Acta Crystallogr Sect E Struct Rep Online. 2009 Jul 22;65(Pt 8):m975–6. doi: 10.1107/S1600536809028359 (PMC2977419; doi:10.1107/S1600536809028359)
Supplement: Supplementary file 1 [file e-65-0m975-sup1.cif]

##############################################################################
###                                                                        ###
###        Electronic paper (Acta Crystallographica Section E)             ###
###                                                                        ###
##############################################################################
#                                                                            #
# This CIF contains the data in a paper accepted for publication in Acta     #
# Crystallographica Section E. It conforms to the requirements of Notes      #
# for Authors for Section E, and has been peer reviewed under the auspices   #
# of the IUCr Commission on Journals.                                        #
#                                                                            #
# Full details of the Crystallographic Information File format               #
# are given in the paper "The Crystallographic Information File (CIF):       #
# a New Standard Archive File for Crystallography" by S. R. Hall, F. H.      #
# Allen and I. D. Brown [Acta Cryst. (1991), A47, 655-685].                  #
#                                                                            #
# The current version of the core CIF dictionary is obtainable from          #
# ftp://ftp.iucr.org/pub/cif_core.dic. The current version number is 2.4.    #
#                                                                            #
# Software is freely available for graphical display of the structure(s) in  #
# this CIF.  For information consult the CIF home page http://www.iucr.org/  #
# cif/home.html                                                              #
#                                                                            #
# This file may be used for bona fide research purposes within the           #
# scientific community so long as proper attribution is given to the journal # 
# article from which it was obtained.                                        #
#                                                                            #
##############################################################################
                                             
data_I
_audit_creation_method     SHELXL-97
_chemical_name_systematic
;
Bis[4-(4-pyridyl)pyridinium]
\m-4,4'-bipyridine-bis[tetraaqua(4,4'-bipyridine)manganese(II)]
bis(5-sulfonatobenzene-1,3-dicarboxylate) 4,4'-bipyridine solvate
pentadecahydrate
;
_chemical_name_common     ?
_chemical_formula_moiety
   '2(C10 H9 N2 +), C30 H40 Mn2 N6 O8 4+, 2(C8 H3 O7 S 3-), C10 H8 N2, 15(H2 O)'
_chemical_formula_sum     'C76 H102 Mn2 N12 O37 S2'
_chemical_formula_iupac
     '(C10 H9 N2)2 [Mn2 (C10 H8 N2)3 (H2 O1)8] (C8 H3 O7 S)2, C10 H8 N2, 15H2 O'
_chemical_formula_weight     1949.70
_chemical_melting_point     ?
_symmetry_cell_setting     monoclinic
_symmetry_space_group_name_H-M     'C 2/c'
_symmetry_space_group_name_Hall     '-C 2yc'
loop_
    _symmetry_equiv_pos_as_xyz
    'x, y, z'
    '-x, y, -z+1/2'
    'x+1/2, y+1/2, z'
    '-x+1/2, y+1/2, -z+1/2'
    '-x, -y, -z'
    'x, -y, z-1/2'
    '-x+1/2, -y+1/2, -z'
    'x+1/2, -y+1/2, z-1/2'
_cell_length_a     45.393(13)
_cell_length_b     10.946(3)
_cell_length_c     19.641(6)
_cell_angle_alpha     90.00
_cell_angle_beta     112.704(9)
_cell_angle_gamma     90.00
_cell_volume     9003(5)
_cell_formula_units_Z     4
_cell_measurement_reflns_used     9036
_cell_measurement_theta_min     1.8
_cell_measurement_theta_max     25.0
_cell_measurement_temperature     294(2)
_exptl_crystal_description     prism
_exptl_crystal_colour     yellow
_exptl_crystal_size_max     0.30
_exptl_crystal_size_mid     0.22
_exptl_crystal_size_min     0.20
_exptl_crystal_density_diffrn     1.438
_exptl_crystal_density_meas     ?
_exptl_crystal_density_method     'not measured'
_exptl_crystal_F_000     4080
_exptl_absorpt_coefficient_mu     0.421
_exptl_absorpt_correction_type     multi-scan
_exptl_absorpt_process_details     '(ABSCOR; Higashi, 1995)'
_exptl_absorpt_correction_T_min     0.84
_exptl_absorpt_correction_T_max     0.92
_exptl_special_details
;
;
_diffrn_ambient_temperature     294(2)
_diffrn_radiation_type     MoK\a
_diffrn_radiation_wavelength     0.71073
_diffrn_radiation_source     'fine-focus sealed tube'
_diffrn_radiation_monochromator     graphite
_diffrn_measurement_device_type     'Rigaku R-AXIS RAPID IP'
_diffrn_measurement_method     \w
_diffrn_detector_area_resol_mean     ?
_diffrn_reflns_number     50211
_diffrn_reflns_av_R_equivalents     0.0543
_diffrn_reflns_av_sigmaI/netI     0.0383
_diffrn_reflns_theta_min     0.97
_diffrn_reflns_theta_max     26.00
_diffrn_reflns_theta_full     26.00
_diffrn_measured_fraction_theta_max     0.986
_diffrn_measured_fraction_theta_full     0.986
_diffrn_reflns_limit_h_min     -55
_diffrn_reflns_limit_h_max     54
_diffrn_reflns_limit_k_min     -13
_diffrn_reflns_limit_k_max     12
_diffrn_reflns_limit_l_min     -24
_diffrn_reflns_limit_l_max     24
_diffrn_standards_number     0
_diffrn_standards_interval_count     0
_diffrn_standards_interval_time     0
_diffrn_standards_decay_%     ?
_refine_special_details
;
Refinement of <i>F</i>^2^ against ALL reflections. The weighted <i>R</i>-factor
<i>wR</i> and goodness of fit <i>S</i> are based on <i>F</i>^2^, conventional
<i>R</i>-factors <i>R</i> are based on <i>F</i>, with <i>F</i> set to zero for
negative <i>F</i>^2^. The threshold expression of <i>F</i>^2^ >
\s(<i>F</i>^2^) is used only for calculating <i>R</i>-factors(gt) <i>etc</i>.
and is not relevant to the choice of reflections for refinement.
<i>R</i>-factors based on <i>F</i>^2^ are statistically about twice as large
as those based on <i>F</i>, and <i>R</i>- factors based on ALL data will be
even larger.
;
_reflns_number_total     8729
_reflns_number_gt     6521
_reflns_threshold_expression     I>2\s(I)
_refine_ls_structure_factor_coef     Fsqd
_refine_ls_matrix_type     full
_refine_ls_R_factor_all     0.0739
_refine_ls_R_factor_gt     0.0529
_refine_ls_wR_factor_gt     0.1447
_refine_ls_wR_factor_ref     0.1574
_refine_ls_goodness_of_fit_ref     1.028
_refine_ls_restrained_S_all     1.028
_refine_ls_number_reflns     8729
_refine_ls_number_parameters     582
_refine_ls_number_restraints     0
_refine_ls_hydrogen_treatment     constr
_refine_ls_weighting_scheme     calc
_refine_ls_weighting_details
         'calc w=1/[\s^2^(Fo^2^)+(0.0798P)^2^+12.578P] where P=(Fo^2^+2Fc^2^)/3'
_atom_sites_solution_hydrogens     geom
_atom_sites_solution_primary     direct
_atom_sites_solution_secondary     difmap
_refine_ls_shift/su_max     0.003
_refine_ls_shift/su_mean     0.000
_refine_diff_density_max     0.410
_refine_diff_density_min     -0.700
_refine_ls_extinction_method     none
_refine_ls_extinction_coef     ?
loop_
    _atom_type_symbol
    _atom_type_description
    _atom_type_scat_dispersion_real
    _atom_type_scat_dispersion_imag
    _atom_type_scat_source
    'C' 'C' 0.0033 0.0016
                         'International Tables Vol C Tables 4.2.6.8 and 6.1.1.4'
    'H' 'H' 0.0000 0.0000
                         'International Tables Vol C Tables 4.2.6.8 and 6.1.1.4'
    'N' 'N' 0.0061 0.0033
                         'International Tables Vol C Tables 4.2.6.8 and 6.1.1.4'
    'O' 'O' 0.0106 0.0060
                         'International Tables Vol C Tables 4.2.6.8 and 6.1.1.4'
    'Mn' 'Mn' 0.3368 0.7283
                         'International Tables Vol C Tables 4.2.6.8 and 6.1.1.4'
    'S' 'S' 0.1246 0.1234
                         'International Tables Vol C Tables 4.2.6.8 and 6.1.1.4'
_computing_data_collection     'PROCESS-AUTO (Rigaku, 1998)'
_computing_cell_refinement     'PROCESS-AUTO (Rigaku, 1998)'
_computing_data_reduction     'CrystalStructure (Rigaku/MSC, 2002)'
_computing_structure_solution     'SIR92 (Altomare <i>et al.</i>,  1993)'
_computing_structure_refinement     'SHELXL97 (Sheldrick, 2008)'
_computing_molecular_graphics     'ORTEP-3 for Windows (Farrugia, 1997)'
_computing_publication_material     'WinGX (Farrugia, 1999)'
loop_
    _atom_site_type_symbol
    _atom_site_label
    _atom_site_fract_x
    _atom_site_fract_y
    _atom_site_fract_z
    _atom_site_U_iso_or_equiv
    _atom_site_adp_type
    _atom_site_calc_flag
    _atom_site_refinement_flags
    _atom_site_occupancy
    _atom_site_disorder_assembly
    _atom_site_disorder_group
    Mn Mn 0.138711(10) 0.44260(4) 0.25751(2) 0.03510(14) Uani d . 1 . .
    S S1 0.077589(19) 0.17856(7) 0.36556(4) 0.0411(2) Uani d . 1 . .
    N N1 0.09707(6) 0.5538(2) 0.17267(14) 0.0435(6) Uani d . 1 . .
    N N2 -0.05514(7) 0.7148(3) -0.09856(16) 0.0534(7) Uani d . 1 . .
    N N3 0.18000(6) 0.3382(2) 0.34637(13) 0.0385(6) Uani d . 1 . .
    N N4 0.13043(7) 0.9442(3) 0.27057(15) 0.0543(7) Uani d . 1 . .
    H H4N 0.1125 0.9505 0.2243 0.081 Uiso d R 1 . .
    N N5 0.27811(7) 0.8985(3) 0.57216(17) 0.0593(8) Uani d . 1 . .
    N N6 0.07271(6) 0.9608(3) 0.15572(15) 0.0510(7) Uani d . 1 . .
    O O1 0.16744(5) 0.60471(19) 0.29572(11) 0.0489(5) Uani d . 1 . .
    H H1C 0.1850 0.6081 0.3420 0.073 Uiso d R 1 . .
    H H1D 0.1735 0.6465 0.2610 0.073 Uiso d R 1 . .
    O O2 0.15987(5) 0.41069(19) 0.17792(11) 0.0442(5) Uani d . 1 . .
    H H2C 0.1660 0.4671 0.1603 0.066 Uiso d R 1 . .
    H H2D 0.1584 0.3426 0.1524 0.066 Uiso d R 1 . .
    O O3 0.11111(5) 0.27534(19) 0.22073(11) 0.0457(5) Uani d . 1 . .
    H H3C 0.0932 0.2677 0.1802 0.069 Uiso d R 1 . .
    H H3D 0.1041 0.2381 0.2557 0.069 Uiso d R 1 . .
    O O4 0.11748(5) 0.4668(2) 0.33971(11) 0.0485(5) Uani d . 1 . .
    H H4C 0.1000 0.4218 0.3420 0.073 Uiso d R 1 . .
    H H4D 0.1242 0.5011 0.3831 0.073 Uiso d R 1 . .
    O O5 0.16741(6) 0.38646(19) 0.60499(12) 0.0535(6) Uani d . 1 . .
    O O6 0.17704(6) 0.2475(2) 0.69415(12) 0.0604(6) Uani d . 1 . .
    O O7 0.12394(6) -0.2362(2) 0.50527(14) 0.0624(7) Uani d . 1 . .
    O O8 0.15990(6) -0.1909(2) 0.61660(14) 0.0616(7) Uani d . 1 . .
    O O9 0.04841(6) 0.1151(2) 0.35750(13) 0.0613(7) Uani d . 1 . .
    O O10 0.09064(6) 0.1395(2) 0.31214(12) 0.0592(6) Uani d . 1 . .
    O O11 0.07449(6) 0.3107(2) 0.36789(13) 0.0566(6) Uani d . 1 . .
    O O1W 0.14542(7) 0.5424(2) 0.48152(13) 0.0640(7) Uani d . 1 . .
    H H1A 0.1522 0.4881 0.5219 0.096 Uiso d R 1 . .
    H H1B 0.1400 0.6198 0.4980 0.096 Uiso d R 1 . .
    O O2W 0.07443(8) -0.2903(3) 0.36216(18) 0.0979(10) Uani d . 1 . .
    H H2A 0.0661 -0.3634 0.3735 0.147 Uiso d R 1 . .
    H H2B 0.0898 -0.2683 0.4068 0.147 Uiso d R 1 . .
    O O3W 0.02684(10) -0.1253(3) 0.3116(2) 0.1214(13) Uani d . 1 . .
    H H3A 0.0437 -0.1809 0.3167 0.182 Uiso d R 1 . .
    H H3B 0.0338 -0.0454 0.3323 0.182 Uiso d R 1 . .
    O O4W 0.02979(10) 0.5171(3) 0.3142(3) 0.1261(14) Uani d . 1 . .
    H H4A 0.0372 0.4416 0.3155 0.189 Uiso d R 1 . .
    H H4B1 0.0090 0.5344 0.2805 0.189 Uiso d PR 0.50 . .
    H H4B2 0.0307 0.5587 0.2779 0.189 Uiso d PR 0.50 . .
    O O5W 0.22098(10) -0.1454(6) 0.7192(3) 0.184(3) Uani d . 1 . .
    H H5A 0.2045 -0.1664 0.6739 0.276 Uiso d R 1 . .
    H H5B 0.2303 -0.2172 0.7111 0.276 Uiso d R 1 . .
    O O6W 0.23851(10) 0.1545(6) 0.7469(3) 0.176(2) Uani d . 1 . .
    H H6A 0.2159 0.1764 0.7353 0.264 Uiso d R 1 . .
    H H6B 0.2445 0.1076 0.7903 0.264 Uiso d R 1 . .
    O O7W 0.2369(2) 0.4673(9) 0.7033(5) 0.304(5) Uani d . 1 . .
    H H7A 0.2183 0.4341 0.6714 0.456 Uiso d R 1 . .
    H H7B 0.2418 0.4293 0.7472 0.456 Uiso d R 1 . .
    O O8W 0.0000 0.2607(10) 0.2500 0.248(5) Uani d S 1 . .
    H H8A 0.0160 0.2064 0.2737 0.371 Uiso d R 1 . .
    C C1 0.07441(9) 0.6011(4) 0.19136(18) 0.0611(10) Uani d . 1 . .
    H H1 0.0783 0.6077 0.2413 0.073 Uiso calc R 1 . .
    C C2 0.04520(9) 0.6413(4) 0.14079(18) 0.0620(10) Uani d . 1 . .
    H H2 0.0302 0.6736 0.1574 0.074 Uiso calc R 1 . .
    C C3 0.03820(7) 0.6338(3) 0.06573(16) 0.0399(7) Uani d . 1 . .
    C C4 0.06260(8) 0.5909(3) 0.04616(18) 0.0530(9) Uani d . 1 . .
    H H4 0.0600 0.5881 -0.0032 0.064 Uiso calc R 1 . .
    C C5 0.09091(8) 0.5522(3) 0.10067(18) 0.0543(9) Uani d . 1 . .
    H H5 0.1068 0.5230 0.0860 0.065 Uiso calc R 1 . .
    C C6 -0.03092(9) 0.6860(4) -0.11693(19) 0.0635(10) Uani d . 1 . .
    H H6 -0.0345 0.6819 -0.1668 0.076 Uiso calc R 1 . .
    C C7 -0.00038(9) 0.6614(4) -0.06589(19) 0.0623(10) Uani d . 1 . .
    H H7 0.0158 0.6422 -0.0820 0.075 Uiso calc R 1 . .
    C C8 0.00604(7) 0.6654(3) 0.00895(16) 0.0402(7) Uani d . 1 . .
    C C9 -0.01918(8) 0.6976(3) 0.02817(18) 0.0525(8) Uani d . 1 . .
    H H9 -0.0163 0.7032 0.0776 0.063 Uiso calc R 1 . .
    C C10 -0.04883(8) 0.7212(4) -0.0266(2) 0.0589(9) Uani d . 1 . .
    H H10 -0.0654 0.7430 -0.0122 0.071 Uiso calc R 1 . .
    C C11 0.20872(7) 0.3379(3) 0.34306(16) 0.0423(7) Uani d . 1 . .
    H H11 0.2103 0.3628 0.2993 0.051 Uiso calc R 1 . .
    C C12 0.23632(7) 0.3028(3) 0.40062(16) 0.0425(7) Uani d . 1 . .
    H H12 0.2557 0.3038 0.3947 0.051 Uiso calc R 1 . .
    C C13 0.23533(7) 0.2660(3) 0.46751(15) 0.0350(6) Uani d . 1 . .
    C C14 0.20507(7) 0.2620(3) 0.47004(17) 0.0495(8) Uani d . 1 . .
    H H14 0.2027 0.2352 0.5126 0.059 Uiso calc R 1 . .
    C C15 0.17869(7) 0.2977(3) 0.40957(17) 0.0477(8) Uani d . 1 . .
    H H15 0.1588 0.2935 0.4128 0.057 Uiso calc R 1 . .
    C C16 0.13366(8) 0.8674(4) 0.3250(2) 0.0559(9) Uani d . 1 . .
    H H16 0.1164 0.8195 0.3230 0.067 Uiso calc R 1 . .
    C C17 0.16217(8) 0.8577(3) 0.38458(18) 0.0500(8) Uani d . 1 . .
    H H17 0.1642 0.8032 0.4224 0.060 Uiso calc R 1 . .
    C C18 0.18801(7) 0.9292(3) 0.38830(16) 0.0406(7) Uani d . 1 . .
    C C19 0.18382(8) 1.0080(3) 0.32978(17) 0.0478(8) Uani d . 1 . .
    H H19 0.2008 1.0560 0.3301 0.057 Uiso calc R 1 . .
    C C20 0.15476(8) 1.0156(3) 0.27148(18) 0.0531(8) Uani d . 1 . .
    H H20 0.1519 1.0696 0.2329 0.064 Uiso calc R 1 . .
    C C21 0.27635(8) 0.9214(3) 0.5038(2) 0.0579(9) Uani d . 1 . .
    H H21 0.2953 0.9296 0.4964 0.069 Uiso calc R 1 . .
    C C22 0.24774(8) 0.9335(3) 0.44329(19) 0.0513(8) Uani d . 1 . .
    H H22 0.2478 0.9501 0.3969 0.062 Uiso calc R 1 . .
    C C23 0.21924(7) 0.9207(3) 0.45215(17) 0.0420(7) Uani d . 1 . .
    C C24 0.22095(9) 0.8982(3) 0.52304(18) 0.0562(9) Uani d . 1 . .
    H H24 0.2024 0.8897 0.5321 0.067 Uiso calc R 1 . .
    C C25 0.25060(10) 0.8885(4) 0.5803(2) 0.0650(10) Uani d . 1 . .
    H H25 0.2512 0.8740 0.6275 0.078 Uiso calc R 1 . .
    C C26 0.07059(8) 0.9386(3) 0.08743(18) 0.0535(9) Uani d . 1 . .
    H H26 0.0888 0.9120 0.0811 0.064 Uiso calc R 1 . .
    C C27 0.04305(8) 0.9528(3) 0.02553(18) 0.0511(8) Uani d . 1 . .
    H H27 0.0431 0.9365 -0.0209 0.061 Uiso calc R 1 . .
    C C28 0.01528(7) 0.9915(3) 0.03266(15) 0.0375(6) Uani d . 1 . .
    C C29 0.01739(8) 1.0117(4) 0.10414(18) 0.0573(9) Uani d . 1 . .
    H H29 -0.0006 1.0358 0.1123 0.069 Uiso calc R 1 . .
    C C30 0.04590(8) 0.9965(4) 0.16272(19) 0.0641(10) Uani d . 1 . .
    H H30 0.0466 1.0118 0.2099 0.077 Uiso calc R 1 . .
    C C31 0.10688(7) 0.1346(3) 0.45289(15) 0.0353(6) Uani d . 1 . .
    C C32 0.12452(7) 0.2216(2) 0.50320(15) 0.0357(6) Uani d . 1 . .
    H H32 0.1210 0.3042 0.4919 0.043 Uiso calc R 1 . .
    C C33 0.14755(7) 0.1851(2) 0.57097(15) 0.0351(6) Uani d . 1 . .
    C C34 0.15267(7) 0.0610(3) 0.58662(16) 0.0370(6) Uani d . 1 . .
    H H34 0.1680 0.0365 0.6317 0.044 Uiso calc R 1 . .
    C C35 0.13527(7) -0.0271(2) 0.53592(15) 0.0350(6) Uani d . 1 . .
    C C36 0.11214(7) 0.0109(3) 0.46826(15) 0.0377(6) Uani d . 1 . .
    H H36 0.1003 -0.0467 0.4337 0.045 Uiso calc R 1 . .
    C C37 0.16561(7) 0.2811(3) 0.62790(17) 0.0413(7) Uani d . 1 . .
    C C38 0.14015(8) -0.1624(3) 0.55409(17) 0.0418(7) Uani d . 1 . .
loop_
    _atom_site_aniso_label
    _atom_site_aniso_U_11
    _atom_site_aniso_U_22
    _atom_site_aniso_U_33
    _atom_site_aniso_U_12
    _atom_site_aniso_U_13
    _atom_site_aniso_U_23
    Mn 0.0311(3) 0.0407(3) 0.0270(2) 0.00423(18) 0.00411(19) 0.00406(17)
    S1 0.0453(5) 0.0417(4) 0.0313(4) -0.0020(3) 0.0092(3) 0.0049(3)
    N1 0.0369(14) 0.0462(15) 0.0363(14) 0.0040(11) 0.0020(11) 0.0056(11)
    N2 0.0395(16) 0.0569(17) 0.0469(17) -0.0001(13) -0.0020(13) 0.0070(13)
    N3 0.0332(13) 0.0431(14) 0.0318(13) 0.0051(10) 0.0042(11) 0.0060(10)
    N4 0.0392(16) 0.071(2) 0.0411(16) 0.0109(14) 0.0028(13) -0.0122(14)
    N5 0.0526(19) 0.0516(17) 0.0507(18) 0.0002(14) -0.0053(15) -0.0014(14)
    N6 0.0371(15) 0.0639(18) 0.0423(15) -0.0018(13) 0.0047(13) -0.0041(13)
    O1 0.0510(13) 0.0471(12) 0.0346(11) -0.0066(10) 0.0011(10) 0.0019(9)
    O2 0.0596(14) 0.0369(11) 0.0387(11) 0.0034(10) 0.0218(10) 0.0017(9)
    O3 0.0364(12) 0.0540(13) 0.0362(11) -0.0062(9) 0.0025(9) 0.0061(9)
    O4 0.0464(13) 0.0640(14) 0.0360(11) 0.0061(11) 0.0170(10) 0.0026(10)
    O5 0.0730(16) 0.0342(12) 0.0452(13) -0.0066(11) 0.0140(12) -0.0056(10)
    O6 0.0799(18) 0.0473(13) 0.0360(13) 0.0062(12) 0.0025(12) -0.0052(10)
    O7 0.0805(18) 0.0325(12) 0.0585(15) -0.0010(11) 0.0095(13) -0.0051(11)
    O8 0.0707(17) 0.0367(12) 0.0575(15) 0.0002(11) 0.0028(13) 0.0124(11)
    O9 0.0461(14) 0.0736(17) 0.0518(14) -0.0143(12) 0.0051(11) 0.0143(12)
    O10 0.0767(17) 0.0676(16) 0.0357(12) 0.0012(13) 0.0242(12) 0.0035(11)
    O11 0.0618(15) 0.0436(13) 0.0531(14) 0.0059(11) 0.0098(12) 0.0089(10)
    O1W 0.093(2) 0.0526(14) 0.0434(13) 0.0145(13) 0.0225(13) -0.0021(11)
    O2W 0.099(2) 0.102(2) 0.081(2) 0.014(2) 0.0209(19) -0.0076(18)
    O3W 0.120(3) 0.082(2) 0.138(3) 0.006(2) 0.024(3) -0.013(2)
    O4W 0.127(3) 0.082(2) 0.181(4) 0.018(2) 0.073(3) 0.013(3)
    O5W 0.078(3) 0.310(8) 0.134(4) -0.028(4) 0.007(3) 0.086(5)
    O6W 0.075(3) 0.310(8) 0.136(4) 0.028(4) 0.032(3) 0.044(4)
    O7W 0.242(8) 0.326(11) 0.304(10) -0.131(8) 0.061(8) 0.011(9)
    O8W 0.200(9) 0.213(10) 0.249(12) 0.000 -0.003(8) 0.000
    C1 0.060(2) 0.078(3) 0.0308(17) 0.0277(19) 0.0012(16) -0.0017(16)
    C2 0.051(2) 0.085(3) 0.0391(18) 0.0325(19) 0.0055(16) -0.0021(17)
    C3 0.0355(16) 0.0371(16) 0.0384(16) 0.0034(12) 0.0046(13) 0.0047(12)
    C4 0.0399(19) 0.077(2) 0.0371(17) 0.0061(16) 0.0096(15) 0.0162(16)
    C5 0.0356(18) 0.081(3) 0.0416(18) 0.0125(16) 0.0102(15) 0.0181(17)
    C6 0.054(2) 0.085(3) 0.0347(18) 0.010(2) -0.0013(16) 0.0057(17)
    C7 0.049(2) 0.087(3) 0.0408(19) 0.0163(19) 0.0059(16) 0.0024(18)
    C8 0.0339(16) 0.0402(16) 0.0353(16) 0.0029(12) 0.0010(13) 0.0039(12)
    C9 0.0409(19) 0.069(2) 0.0393(18) 0.0041(16) 0.0064(15) 0.0067(16)
    C10 0.0368(19) 0.077(3) 0.055(2) 0.0055(17) 0.0086(16) 0.0080(18)
    C11 0.0365(17) 0.0562(19) 0.0313(15) 0.0081(14) 0.0096(13) 0.0088(13)
    C12 0.0342(16) 0.0576(19) 0.0346(15) 0.0096(14) 0.0118(13) 0.0078(13)
    C13 0.0338(15) 0.0343(14) 0.0324(14) 0.0055(12) 0.0077(12) 0.0052(11)
    C14 0.0361(17) 0.071(2) 0.0382(17) 0.0099(15) 0.0106(14) 0.0234(15)
    C15 0.0283(16) 0.067(2) 0.0424(17) 0.0057(14) 0.0074(14) 0.0182(15)
    C16 0.0390(19) 0.070(2) 0.052(2) -0.0057(16) 0.0105(16) -0.0099(18)
    C17 0.0428(19) 0.058(2) 0.0432(18) -0.0046(15) 0.0096(15) -0.0019(15)
    C18 0.0375(17) 0.0429(17) 0.0349(16) 0.0026(13) 0.0066(13) -0.0059(12)
    C19 0.0437(19) 0.0511(19) 0.0413(17) 0.0028(15) 0.0082(15) -0.0007(14)
    C20 0.051(2) 0.060(2) 0.0385(18) 0.0099(17) 0.0057(16) -0.0009(15)
    C21 0.0384(19) 0.062(2) 0.060(2) 0.0014(16) 0.0045(17) -0.0070(17)
    C22 0.0433(19) 0.059(2) 0.0431(18) 0.0006(15) 0.0078(16) -0.0035(15)
    C23 0.0374(17) 0.0406(16) 0.0375(16) 0.0017(13) 0.0029(14) -0.0038(13)
    C24 0.052(2) 0.067(2) 0.0419(19) -0.0088(17) 0.0095(16) 0.0017(16)
    C25 0.063(3) 0.075(3) 0.0391(19) -0.009(2) 0.0002(18) 0.0062(17)
    C26 0.0316(17) 0.079(2) 0.0457(19) 0.0073(16) 0.0097(15) -0.0011(17)
    C27 0.0361(18) 0.076(2) 0.0389(17) 0.0055(16) 0.0121(15) -0.0056(16)
    C28 0.0312(15) 0.0409(16) 0.0368(15) -0.0032(12) 0.0094(12) -0.0058(12)
    C29 0.0354(18) 0.094(3) 0.0387(18) 0.0029(17) 0.0100(15) -0.0117(18)
    C30 0.041(2) 0.109(3) 0.0362(18) 0.004(2) 0.0088(16) -0.0102(19)
    C31 0.0356(16) 0.0376(15) 0.0325(15) -0.0010(12) 0.0131(13) 0.0007(12)
    C32 0.0435(17) 0.0283(14) 0.0356(15) 0.0007(12) 0.0154(13) 0.0004(11)
    C33 0.0378(16) 0.0342(15) 0.0324(14) -0.0007(12) 0.0127(13) -0.0017(11)
    C34 0.0385(16) 0.0365(15) 0.0335(15) 0.0016(12) 0.0112(13) 0.0020(12)
    C35 0.0376(16) 0.0293(14) 0.0372(15) 0.0003(12) 0.0134(13) 0.0007(12)
    C36 0.0441(17) 0.0323(15) 0.0347(15) -0.0042(12) 0.0131(13) -0.0046(12)
    C37 0.0424(18) 0.0372(17) 0.0394(17) 0.0018(13) 0.0102(14) -0.0057(13)
    C38 0.0455(18) 0.0336(16) 0.0468(18) -0.0014(13) 0.0183(16) 0.0006(13)
_geom_special_details
;
All e.s.d.'s (except the e.s.d. in the dihedral angle between two l.s. planes)
are estimated using the full covariance matrix. The cell e.s.d.'s are taken
into account individually in the estimation of e.s.d.'s in distances, angles
and torsion angles; correlations between e.s.d.'s in cell parameters are only
used when they are defined by crystal symmetry. An approximate (isotropic)
treatment of cell e.s.d.'s is used for estimating e.s.d.'s involving l.s.
planes.
;
loop_
    _geom_bond_atom_site_label_1
    _geom_bond_atom_site_label_2
    _geom_bond_site_symmetry_2
    _geom_bond_distance
    _geom_bond_publ_flag
    Mn N1 . 2.323(2) y
    Mn N3 . 2.311(2) y
    Mn O1 . 2.158(2) y
    Mn O2 . 2.156(2) y
    Mn O3 . 2.178(2) y
    Mn O4 . 2.192(2) y
    S1 O9 . 1.449(2) ?
    S1 O10 . 1.454(2) ?
    S1 O11 . 1.455(2) ?
    S1 C31 . 1.784(3) ?
    N1 C1 . 1.324(4) ?
    N1 C5 . 1.331(4) ?
    N2 C6 . 1.321(5) ?
    N2 C10 . 1.331(5) ?
    N3 C11 . 1.330(4) ?
    N3 C15 . 1.341(4) ?
    N4 C16 . 1.323(5) ?
    N4 C20 . 1.348(5) ?
    N4 H4N . 0.9591 ?
    N5 C25 . 1.323(5) ?
    N5 C21 . 1.338(5) ?
    N6 C26 . 1.329(4) ?
    N6 C30 . 1.334(4) ?
    O1 H1C . 0.9498 ?
    O1 H1D . 0.9449 ?
    O2 H2C . 0.8083 ?
    O2 H2D . 0.8864 ?
    O3 H3C . 0.8966 ?
    O3 H3D . 0.9540 ?
    O4 H4C . 0.9492 ?
    O4 H4D . 0.8713 ?
    O5 C37 . 1.253(4) ?
    O6 C37 . 1.256(4) ?
    O7 C38 . 1.253(4) ?
    O8 C38 . 1.248(4) ?
    O1W H1A . 0.9430 ?
    O1W H1B . 0.9721 ?
    O2W H2A . 0.9482 ?
    O2W H2B . 0.9176 ?
    O3W H3A . 0.9515 ?
    O3W H3B . 0.9647 ?
    O4W H4A . 0.8889 ?
    O4W H4B1 . 0.9379 ?
    O4W H4B2 . 0.8595 ?
    O5W H5A . 0.9434 ?
    O5W H5B . 0.9357 ?
    O6W H6A . 0.9924 ?
    O6W H6B . 0.9409 ?
    O7W H7A . 0.9119 ?
    O7W H7B . 0.9034 ?
    O8W H8A . 0.9147 ?
    C1 C2 . 1.387(5) ?
    C1 H1 . 0.9300 ?
    C2 C3 . 1.385(4) ?
    C2 H2 . 0.9300 ?
    C3 C4 . 1.387(4) ?
    C3 C8 . 1.496(4) ?
    C4 C5 . 1.384(4) ?
    C4 H4 . 0.9300 ?
    C5 H5 . 0.9300 ?
    C6 C7 . 1.388(5) ?
    C6 H6 . 0.9300 ?
    C7 C8 . 1.384(4) ?
    C7 H7 . 0.9300 ?
    C8 C9 . 1.382(4) ?
    C9 C10 . 1.385(5) ?
    C9 H9 . 0.9300 ?
    C10 H10 . 0.9300 ?
    C11 C12 . 1.379(4) ?
    C11 H11 . 0.9300 ?
    C12 C13 . 1.391(4) ?
    C12 H12 . 0.9300 ?
    C13 C14 . 1.395(4) ?
    C13 C13 7_556 1.487(5) ?
    C14 C15 . 1.378(4) ?
    C14 H14 . 0.9300 ?
    C15 H15 . 0.9300 ?
    C16 C17 . 1.373(5) ?
    C16 H16 . 0.9300 ?
    C17 C18 . 1.388(4) ?
    C17 H17 . 0.9300 ?
    C18 C19 . 1.391(4) ?
    C18 C23 . 1.489(4) ?
    C19 C20 . 1.376(5) ?
    C19 H19 . 0.9300 ?
    C20 H20 . 0.9300 ?
    C21 C22 . 1.387(5) ?
    C21 H21 . 0.9300 ?
    C22 C23 . 1.378(5) ?
    C22 H22 . 0.9300 ?
    C23 C24 . 1.386(5) ?
    C24 C25 . 1.385(5) ?
    C24 H24 . 0.9300 ?
    C25 H25 . 0.9300 ?
    C26 C27 . 1.375(5) ?
    C26 H26 . 0.9300 ?
    C27 C28 . 1.387(4) ?
    C27 H27 . 0.9300 ?
    C28 C29 . 1.388(4) ?
    C28 C28 5_575 1.494(6) ?
    C29 C30 . 1.370(5) ?
    C29 H29 . 0.9300 ?
    C30 H30 . 0.9300 ?
    C31 C32 . 1.383(4) ?
    C31 C36 . 1.388(4) ?
    C32 C33 . 1.396(4) ?
    C32 H32 . 0.9300 ?
    C33 C34 . 1.392(4) ?
    C33 C37 . 1.522(4) ?
    C34 C35 . 1.392(4) ?
    C34 H34 . 0.9300 ?
    C35 C36 . 1.402(4) ?
    C35 C38 . 1.520(4) ?
    C36 H36 . 0.9300 ?
loop_
    _geom_angle_atom_site_label_1
    _geom_angle_atom_site_label_2
    _geom_angle_atom_site_label_3
    _geom_angle_site_symmetry_1
    _geom_angle_site_symmetry_3
    _geom_angle
    _geom_angle_publ_flag
    O2 Mn O1 . . 90.39(8) ?
    O2 Mn O3 . . 89.06(8) ?
    O1 Mn O3 . . 178.12(9) ?
    O2 Mn O4 . . 177.57(8) ?
    O1 Mn O4 . . 91.31(9) ?
    O3 Mn O4 . . 89.19(9) ?
    O2 Mn N3 . . 90.52(8) ?
    O1 Mn N3 . . 86.50(9) ?
    O3 Mn N3 . . 91.70(8) ?
    O4 Mn N3 . . 87.85(8) ?
    O2 Mn N1 . . 91.81(9) ?
    O1 Mn N1 . . 91.94(9) ?
    O3 Mn N1 . . 89.87(9) ?
    O4 Mn N1 . . 89.87(9) ?
    N3 Mn N1 . . 177.21(9) ?
    O9 S1 O10 . . 112.96(16) ?
    O9 S1 O11 . . 112.59(16) ?
    O10 S1 O11 . . 112.72(14) ?
    O9 S1 C31 . . 106.63(13) ?
    O10 S1 C31 . . 104.74(14) ?
    O11 S1 C31 . . 106.46(14) ?
    C1 N1 C5 . . 115.6(3) ?
    C1 N1 Mn . . 120.7(2) ?
    C5 N1 Mn . . 122.3(2) ?
    C6 N2 C10 . . 116.2(3) ?
    C11 N3 C15 . . 116.0(2) ?
    C11 N3 Mn . . 119.27(18) ?
    C15 N3 Mn . . 123.37(19) ?
    C16 N4 C20 . . 121.5(3) ?
    C16 N4 H4N . . 126.9 ?
    C20 N4 H4N . . 111.2 ?
    C25 N5 C21 . . 116.3(3) ?
    C26 N6 C30 . . 116.3(3) ?
    Mn O1 H1C . . 122.4 ?
    Mn O1 H1D . . 116.8 ?
    H1C O1 H1D . . 107.6 ?
    Mn O2 H2C . . 120.7 ?
    Mn O2 H2D . . 126.1 ?
    H2C O2 H2D . . 111.3 ?
    Mn O3 H3C . . 125.6 ?
    Mn O3 H3D . . 115.5 ?
    H3C O3 H3D . . 99.0 ?
    Mn O4 H4C . . 125.8 ?
    Mn O4 H4D . . 133.2 ?
    H4C O4 H4D . . 99.3 ?
    H1A O1W H1B . . 108.1 ?
    H2A O2W H2B . . 102.8 ?
    H3A O3W H3B . . 114.7 ?
    H4A O4W H4B1 . . 118.4 ?
    H4A O4W H4B2 . . 112.1 ?
    H4B1 O4W H4B2 . . 70.4 ?
    H5A O5W H5B . . 83.2 ?
    H6A O6W H6B . . 104.5 ?
    H7A O7W H7B . . 107.1 ?
    H8A O8W H8A . 2 98.91 ?
    N1 C1 C2 . . 123.8(3) ?
    N1 C1 H1 . . 118.1 ?
    C2 C1 H1 . . 118.1 ?
    C3 C2 C1 . . 120.4(3) ?
    C3 C2 H2 . . 119.8 ?
    C1 C2 H2 . . 119.8 ?
    C2 C3 C4 . . 115.8(3) ?
    C2 C3 C8 . . 122.4(3) ?
    C4 C3 C8 . . 121.7(3) ?
    C5 C4 C3 . . 119.4(3) ?
    C5 C4 H4 . . 120.3 ?
    C3 C4 H4 . . 120.3 ?
    N1 C5 C4 . . 124.7(3) ?
    N1 C5 H5 . . 117.7 ?
    C4 C5 H5 . . 117.7 ?
    N2 C6 C7 . . 123.6(3) ?
    N2 C6 H6 . . 118.2 ?
    C7 C6 H6 . . 118.2 ?
    C8 C7 C6 . . 120.2(3) ?
    C8 C7 H7 . . 119.9 ?
    C6 C7 H7 . . 119.9 ?
    C9 C8 C7 . . 116.2(3) ?
    C9 C8 C3 . . 121.9(3) ?
    C7 C8 C3 . . 121.9(3) ?
    C8 C9 C10 . . 119.6(3) ?
    C8 C9 H9 . . 120.2 ?
    C10 C9 H9 . . 120.2 ?
    N2 C10 C9 . . 124.1(3) ?
    N2 C10 H10 . . 117.9 ?
    C9 C10 H10 . . 117.9 ?
    N3 C11 C12 . . 123.9(3) ?
    N3 C11 H11 . . 118.0 ?
    C12 C11 H11 . . 118.0 ?
    C11 C12 C13 . . 120.3(3) ?
    C11 C12 H12 . . 119.8 ?
    C13 C12 H12 . . 119.8 ?
    C12 C13 C14 . . 115.7(3) ?
    C12 C13 C13 . 7_556 122.3(3) ?
    C14 C13 C13 . 7_556 122.0(3) ?
    C15 C14 C13 . . 120.0(3) ?
    C15 C14 H14 . . 120.0 ?
    C13 C14 H14 . . 120.0 ?
    N3 C15 C14 . . 123.9(3) ?
    N3 C15 H15 . . 118.1 ?
    C14 C15 H15 . . 118.1 ?
    N4 C16 C17 . . 120.8(3) ?
    N4 C16 H16 . . 119.6 ?
    C17 C16 H16 . . 119.6 ?
    C16 C17 C18 . . 120.1(3) ?
    C16 C17 H17 . . 120.0 ?
    C18 C17 H17 . . 120.0 ?
    C17 C18 C19 . . 117.6(3) ?
    C17 C18 C23 . . 121.3(3) ?
    C19 C18 C23 . . 121.1(3) ?
    C20 C19 C18 . . 120.4(3) ?
    C20 C19 H19 . . 119.8 ?
    C18 C19 H19 . . 119.8 ?
    N4 C20 C19 . . 119.6(3) ?
    N4 C20 H20 . . 120.2 ?
    C19 C20 H20 . . 120.2 ?
    N5 C21 C22 . . 123.4(4) ?
    N5 C21 H21 . . 118.3 ?
    C22 C21 H21 . . 118.3 ?
    C23 C22 C21 . . 119.8(3) ?
    C23 C22 H22 . . 120.1 ?
    C21 C22 H22 . . 120.1 ?
    C22 C23 C24 . . 117.0(3) ?
    C22 C23 C18 . . 121.5(3) ?
    C24 C23 C18 . . 121.5(3) ?
    C25 C24 C23 . . 119.3(3) ?
    C25 C24 H24 . . 120.4 ?
    C23 C24 H24 . . 120.4 ?
    N5 C25 C24 . . 124.2(3) ?
    N5 C25 H25 . . 117.9 ?
    C24 C25 H25 . . 117.9 ?
    N6 C26 C27 . . 123.9(3) ?
    N6 C26 H26 . . 118.0 ?
    C27 C26 H26 . . 118.0 ?
    C26 C27 C28 . . 119.8(3) ?
    C26 C27 H27 . . 120.1 ?
    C28 C27 H27 . . 120.1 ?
    C27 C28 C29 . . 116.1(3) ?
    C27 C28 C28 . 5_575 122.0(3) ?
    C29 C28 C28 . 5_575 121.8(3) ?
    C30 C29 C28 . . 120.3(3) ?
    C30 C29 H29 . . 119.9 ?
    C28 C29 H29 . . 119.9 ?
    N6 C30 C29 . . 123.5(3) ?
    N6 C30 H30 . . 118.2 ?
    C29 C30 H30 . . 118.2 ?
    C32 C31 C36 . . 120.8(3) ?
    C32 C31 S1 . . 120.8(2) ?
    C36 C31 S1 . . 118.3(2) ?
    C31 C32 C33 . . 119.9(3) ?
    C31 C32 H32 . . 120.1 ?
    C33 C32 H32 . . 120.1 ?
    C34 C33 C32 . . 119.3(3) ?
    C34 C33 C37 . . 121.0(3) ?
    C32 C33 C37 . . 119.7(3) ?
    C35 C34 C33 . . 121.2(3) ?
    C35 C34 H34 . . 119.4 ?
    C33 C34 H34 . . 119.4 ?
    C34 C35 C36 . . 118.9(3) ?
    C34 C35 C38 . . 121.1(3) ?
    C36 C35 C38 . . 120.0(3) ?
    C31 C36 C35 . . 119.9(3) ?
    C31 C36 H36 . . 120.0 ?
    C35 C36 H36 . . 120.0 ?
    O5 C37 O6 . . 125.7(3) ?
    O5 C37 C33 . . 117.6(3) ?
    O6 C37 C33 . . 116.7(3) ?
    O8 C38 O7 . . 125.4(3) ?
    O8 C38 C35 . . 117.3(3) ?
    O7 C38 C35 . . 117.4(3) ?
loop_
    _geom_hbond_atom_site_label_D
    _geom_hbond_atom_site_label_H
    _geom_hbond_atom_site_label_A
    _geom_hbond_site_symmetry_A
    _geom_hbond_distance_DH
    _geom_hbond_distance_HA
    _geom_hbond_distance_DA
    _geom_hbond_angle_DHA
    _geom_hbond_publ_flag
    N4 H4N N6 . 0.96 1.79 2.725(4) 163 y
    O1 H1C N5 7_566 0.95 1.86 2.809(4) 173 y
    O1 H1D O6 6_565 0.95 1.81 2.731(3) 165 y
    O2 H2C O5 6_565 0.81 1.95 2.735(3) 163 y
    O2 H2D O8 6_555 0.89 1.81 2.691(3) 169 y
    O3 H3C N2 5_565 0.90 1.86 2.742(4) 168 y
    O3 H3D O10 . 0.95 1.81 2.754(3) 169 y
    O4 H4C O11 . 0.95 1.88 2.805(4) 164 y
    O4 H4D O1W . 0.87 1.85 2.706(3) 166 y
    O1W H1A O5 . 0.94 1.87 2.815(3) 177 y
    O1W H1B O7 1_565 0.97 1.77 2.719(3) 166 y
    O2W H2A O4W 1_545 0.95 2.07 2.822(6) 135 y
    O2W H2B O7 . 0.92 1.99 2.903(4) 175 y
    O3W H3A O2W . 0.95 1.79 2.694(5) 157 y
    O3W H3B O9 . 0.96 1.88 2.831(4) 170 y
    O4W H4A O11 . 0.89 2.15 2.946(5) 148 y
    O4W H4B1 O4W 2_555 0.94 2.02 2.900(8) 156 y
    O5W H5A O8 . 0.94 1.92 2.772(6) 149 y
    O5W H5B O6W 4_546 0.93 1.94 2.771(9) 147 y
    O6W H6A O6 . 0.99 1.81 2.768(6) 162 y
    O6W H6B O7W 4_546 0.94 1.73 2.358(12) 121 y
    O7W H7A O5 . 0.91 2.23 3.124(10) 166 y
    O7W H7B O5W 4_556 0.90 1.76 2.291(11) 115 y
    O8W H8A O9 . 0.91 2.00 2.871(7) 159 y
data_global
_journal_date_recd_electronic     2009-07-16
_journal_date_accepted     2009-07-17
_journal_name_full     'Acta Crystallographica, Section E'
_journal_year     2009
_journal_volume     65
_journal_issue      8
_journal_page_first     m975
_journal_page_last     m976
_journal_paper_category     QM
_journal_coeditor_code     HK2741
_publ_contact_author_name     'Prof. Duan-Jun Xu'
_publ_contact_author_address
;
Department of Chemistry,
Zhejiang University,
Hangzhou, 310027
P.R.China
;
_publ_contact_author_email     xudj@mail.hz.zj.cn
_publ_section_title
;
Bis[4-(4-pyridyl)pyridinium]
\m-4,4'-bipyridine-bis[tetraaqua(4,4'-bipyridine)manganese(II)]
bis(5-sulfonatobenzene-1,3-dicarboxylate) 4,4'-bipyridine solvate
pentadecahydrate
;
loop_
    _publ_author_name
    _publ_author_address
    'Bing-Yu Zhang'
;
Department of Chemistry,
Zhejiang University,
People's Republic of China
;
    'Jing-Jing Nie'
;
Department of Chemistry,
Zhejiang University,
People's Republic of China
;
    'Duan-Jun Xu'
;
Department of Chemistry,
Zhejiang University,
People's Republic of China
;
