# Supplementary material for: Bis[4-(4-pyridyl)pyridinium] μ-4,4′-bipyridine-bis­[tetra­aqua­(4,4′-bipyridine)manganese(II)] bis­(5-sulfonatobenzene-1,3-dicarboxyl­ate) 4,4′-bipyridine solvate penta­deca­hydrate
Source: Acta Crystallogr Sect E Struct Rep Online. 2009 Jul 22;65(Pt 8):m975–6. doi: 10.1107/S1600536809028359 (PMC2977419; doi:10.1107/S1600536809028359)
Supplement: Supplementary file 2 [file e-65-0m975-Isup2.hkl]

#
# h,k,l, Fc-squared, Fo-squared, sigma(Fo-squared) and status flag
#
data_I
_shelx_title ' P in C2/c'
_shelx_refln_list_code          4
_shelx_F_calc_maximum     1260.90
_exptl_crystal_F_000      4080.00
_reflns_d_resolution_high  0.8107
 
loop_
 _symmetry_equiv_pos_as_xyz
 'x, y, z'
 '-x, y, -z+1/2'
 'x+1/2, y+1/2, z'
 '-x+1/2, y+1/2, -z+1/2'
 '-x, -y, -z'
 'x, -y, z-1/2'
 '-x+1/2, -y+1/2, -z'
 'x+1/2, -y+1/2, z-1/2'
 
_cell_length_a    45.3928
_cell_length_b    10.9463
_cell_length_c    19.6409
_cell_angle_alpha  90.000
_cell_angle_beta  112.704
_cell_angle_gamma  90.000
 
_shelx_F_squared_multiplier     1.000
 
loop_
 _refln_index_h
 _refln_index_k
 _refln_index_l
 _refln_F_squared_calc
 _refln_F_squared_meas
 _refln_F_squared_sigma
 _refln_observed_status
   2   0   0        0.49        0.00      4.16 o
   4   0   0    64940.43    95309.36   1729.83 o
   6   0   0     2849.14     5229.88    106.64 o
   8   0   0    21589.32    13201.82    297.80 o
  10   0   0   231263.16   215051.03   2784.63 o
  12   0   0    17825.77    14010.09    260.90 o
  14   0   0    19352.45    19344.34    406.99 o
  16   0   0     3380.56     3386.41    120.17 o
  18   0   0      156.17       55.98     31.98 o
  20   0   0    24978.71    24461.73    449.83 o
  22   0   0     6075.52     6211.44    192.58 o
  24   0   0     5090.69     4735.80    172.02 o
  26   0   0       30.70       23.73     31.56 o
  28   0   0    14856.89    14328.33    258.95 o
  30   0   0      322.24      232.50     52.89 o
  32   0   0    16102.26    16019.68    393.27 o
  34   0   0    13946.52    12262.77    574.69 o
  36   0   0     1725.81     1956.11    316.28 o
  38   0   0     1103.01     1370.54    288.78 o
  40   0   0      523.45      773.51    218.87 o
  42   0   0     2029.39     2782.33    418.27 o
  44   0   0     6121.74     5838.55    580.99 o
  46   0   0     1893.09     2075.29    398.79 o
  48   0   0     1948.34     2274.68    427.43 o
   1   1   0       48.20       87.04     14.67 o
   3   1   0    13765.99    12673.48    154.42 o
   5   1   0       22.67        6.91     10.75 o
   7   1   0    14591.84    18889.91    209.67 o
   9   1   0       98.99      517.29     26.53 o
  11   1   0      405.26      257.22     23.80 o
  13   1   0     7700.83     5841.10    103.78 o
  15   1   0     2020.02     1516.92     55.71 o
  17   1   0      265.19      244.01     38.01 o
  19   1   0       37.35       65.74     24.73 o
  21   1   0     1501.99     1117.09     56.64 o
  23   1   0     3170.49     2941.40     81.34 o
  25   1   0     5746.54     4792.08    107.13 o
  27   1   0     1299.40     1465.89     68.17 o
  29   1   0    20435.88    21351.57    301.68 o
  31   1   0     1491.23     1337.51     87.86 o
  33   1   0      304.15      363.09     60.76 o
  35   1   0    20299.80    19771.30    428.87 o
  37   1   0       13.56      155.36     65.18 o
  39   1   0     4389.22     4698.53    489.31 o
  41   1   0       87.66       91.02     84.79 o
  43   1   0     2729.50     2841.99    300.29 o
  45   1   0      827.79      949.78    258.41 o
  47   1   0     1699.36     1648.96    287.63 o
  49   1   0      918.83     1384.60    241.87 o
   0   2   0    16825.44    13805.29    296.14 o
   2   2   0      169.82      792.64     51.49 o
   4   2   0    19104.61    21772.05    272.21 o
   6   2   0     5282.98     9170.26    150.87 o
   8   2   0    48532.03    47461.10    527.46 o
  10   2   0    28498.25    24580.76    279.34 o
  12   2   0    27141.10    26424.61    302.03 o
  14   2   0     5225.66     5527.50    118.72 o
  16   2   0    10188.97     8984.10    135.41 o
  18   2   0    24985.55    25227.09    304.11 o
  20   2   0     8030.63     8899.67    137.60 o
  22   2   0     8547.54     8884.10    142.56 o
  24   2   0    16060.29    15778.67    212.64 o
  26   2   0     7186.28     7492.50    156.32 o
  28   2   0     2317.42     2471.01    113.66 o
  30   2   0       12.97       16.59     35.83 o
  32   2   0      987.52      703.52     76.48 o
  34   2   0     9495.12     9227.27    223.67 o
  36   2   0     1458.92     1132.34    118.50 o
  38   2   0     6930.87     7116.98    257.92 o
  40   2   0     3803.03     4624.44    333.95 o
  42   2   0      295.83      248.45     95.25 o
  44   2   0     3990.99     3958.32    348.20 o
  46   2   0        3.81       21.15    163.30 o
  48   2   0      441.22      159.81    164.44 o
   1   3   0    29582.21    29571.49    369.71 o
   3   3   0    62538.21    60699.86    675.34 o
   5   3   0   128686.06   130421.12   1236.36 o
   7   3   0     6960.12     9194.52    140.40 o
   9   3   0    25860.62    24242.47    311.10 o
  11   3   0    32277.28    33418.31    407.01 o
  13   3   0    10686.66     9617.40    161.17 o
  15   3   0      426.40      500.44     39.38 o
  17   3   0    45997.54    47814.58    456.59 o
  19   3   0     5287.55     4548.68     87.14 o
  21   3   0     3546.35     3999.67    102.70 o
  23   3   0        4.53        0.00     31.55 o
  25   3   0      750.47      762.47     73.95 o
  27   3   0      205.18      129.00     56.37 o
  29   3   0       65.98       29.43     36.54 o
  31   3   0      946.10      932.29     85.96 o
  33   3   0      281.70      312.03     60.90 o
  35   3   0     5201.48     5133.35    176.78 o
  37   3   0     1636.79     1679.18    138.43 o
  39   3   0     1326.91     1536.81    147.53 o
  41   3   0      825.90      606.66    108.17 o
  43   3   0       11.92       33.18     59.77 o
  45   3   0     1202.34     1032.03    507.08 o
  47   3   0      684.04      705.82    170.48 o
  49   3   0      409.51      451.50    183.35 o
   0   4   0      669.90      256.09    139.80 o
   2   4   0     9532.45     8578.55    151.11 o
   4   4   0    25022.89    27371.00    472.41 o
   6   4   0     2482.27     2422.14    105.52 o
   8   4   0    18267.78    18175.79    216.85 o
  10   4   0     3606.60     2921.77     83.57 o
  12   4   0    13848.98    14826.66    190.16 o
  14   4   0     2083.27     2157.15     61.20 o
  16   4   0    25128.03    27007.97    334.93 o
  18   4   0     1699.78     1975.95     76.47 o
  20   4   0      463.37      557.14     46.11 o
  22   4   0     1712.58     1751.18    101.83 o
  24   4   0     5893.55     5498.01    163.61 o
  26   4   0      205.91      247.04     53.23 o
  28   4   0     1900.08     2011.85    117.66 o
  30   4   0     1804.97     1652.07    113.62 o
  32   4   0     3686.06     3401.28    155.03 o
  34   4   0     3271.86     3490.76    169.46 o
  36   4   0     3435.85     3677.95    168.21 o
  38   4   0        6.42       61.88     52.84 o
  40   4   0       58.71        0.00     53.13 o
  42   4   0       43.04        3.68     62.69 o
  44   4   0       75.31      120.83     72.27 o
  46   4   0       28.68      213.19     87.25 o
  48   4   0      240.90      434.31    214.29 o
   1   5   0      167.12       96.78     24.84 o
   3   5   0    36436.35    38654.24    529.10 o
   5   5   0     2502.65     2247.68     74.54 o
   7   5   0    18483.32    21889.59    262.99 o
   9   5   0    12986.57    12842.48    184.72 o
  11   5   0      279.37      259.39     38.61 o
  13   5   0    16310.82    16639.63    241.13 o
  15   5   0      375.67      456.62     38.73 o
  17   5   0     1665.99     1880.97     86.19 o
  19   5   0       28.68       40.15     35.63 o
  21   5   0     2471.88     2949.52    131.79 o
  23   5   0      607.72      673.55     75.37 o
  25   5   0      752.94      766.84     80.60 o
  27   5   0       40.85       27.99     43.25 o
  29   5   0       98.77      108.28     51.12 o
  31   5   0      380.37      253.84     63.72 o
  33   5   0     4429.79     4373.58    182.13 o
  35   5   0      638.05      395.91     88.40 o
  37   5   0      102.42       74.24     55.08 o
  39   5   0      926.25     1036.71    110.35 o
  41   5   0       79.68       34.54     58.90 o
  43   5   0       45.44      150.66     68.60 o
  45   5   0       85.73       76.24     80.33 o
  47   5   0      112.21      202.67    100.90 o
   0   6   0     1137.51      795.93    187.43 o
   2   6   0    39328.89    41081.38    381.81 o
   4   6   0     4490.63     3751.10    107.23 o
   6   6   0     1063.67      938.70     54.86 o
   8   6   0      435.63      458.39     44.13 o
  10   6   0     6143.08     6527.94    133.34 o
  12   6   0     5561.12     5620.62    140.03 o
  14   6   0        9.80       34.25     31.73 o
  16   6   0      227.64      180.09     51.34 o
  18   6   0     4555.52     4896.96    159.98 o
  20   6   0       25.00       33.78     36.26 o
  22   6   0      866.63      916.64     99.52 o
  24   6   0      129.61      134.55     50.99 o
  26   6   0     6072.44     5759.95    243.53 o
  28   6   0      614.41      453.32     70.94 o
  30   6   0     2602.08     2550.84    161.43 o
  32   6   0     2362.56     2565.63    152.72 o
  34   6   0      496.93      460.11     84.32 o
  36   6   0     1364.68     1586.85    131.02 o
  38   6   0     1995.59     2010.79    146.67 o
  40   6   0       68.73      167.59     64.06 o
  42   6   0       62.12      187.77     64.87 o
  44   6   0      147.99      187.30     82.57 o
  46   6   0       19.38      175.00     93.18 o
   1   7   0    23343.57    23204.97    302.90 o
   3   7   0     5013.84     5603.04    114.50 o
   5   7   0     6626.81     6877.75    142.98 o
   7   7   0     1107.63     1293.45     67.55 o
   9   7   0        8.64       41.12     26.92 o
  11   7   0     1370.47     1122.17     78.51 o
  13   7   0     3960.64     4344.07    150.56 o
  15   7   0      220.23      291.63     60.64 o
  17   7   0      732.36      833.20     83.32 o
  19   7   0      153.33       77.55     43.84 o
  21   7   0     2990.07     3650.48    162.36 o
  23   7   0     1303.01     1144.38    104.91 o
  25   7   0     8809.09     8287.76    305.13 o
  27   7   0     2149.99     1955.96    137.40 o
  29   7   0     1113.52     1331.82    119.08 o
  31   7   0     1501.01     1815.91    140.76 o
  33   7   0     6812.75     6674.08    239.93 o
  35   7   0     1774.10     1758.77    142.12 o
  37   7   0     1510.73     1765.05    146.13 o
  39   7   0      748.02      739.57     99.34 o
  41   7   0     1519.33     1492.31    155.01 o
  43   7   0     1834.89     1839.10    214.32 o
   0   8   0     8682.44     7921.71    280.28 o
   2   8   0      103.27      136.82     30.19 o
   4   8   0     8664.53     9216.41    159.88 o
   6   8   0      949.71      856.78     72.42 o
   8   8   0      190.54      101.59     33.62 o
  10   8   0     4923.74     4515.01    157.91 o
  12   8   0     2889.56     2504.21    131.29 o
  14   8   0    30115.34    28882.69    460.70 o
  16   8   0       64.00      162.59     48.57 o
  18   8   0    14006.83    15096.29    319.45 o
  20   8   0       47.46      109.89     47.40 o
  22   8   0     1066.10      924.42     95.14 o
  24   8   0     1520.56     1608.28    145.63 o
  26   8   0        6.12      109.80     53.00 o
  28   8   0     3865.13     3927.63    191.26 o
  30   8   0      167.00       83.93     61.38 o
  32   8   0      151.61      146.41     63.27 o
  34   8   0      212.87      241.59     79.03 o
  36   8   0      595.97      641.07    109.70 o
  38   8   0      133.85       84.51     82.65 o
  40   8   0       46.55      192.64    104.35 o
   1   9   0      206.22      131.90     32.15 o
   3   9   0       58.51      109.54     35.50 o
   5   9   0       29.59       48.50     33.15 o
   7   9   0    10117.49    10509.61    304.47 o
   9   9   0     7996.91     7945.79    219.19 o
  11   9   0     1771.26     2385.08    135.72 o
  13   9   0     3574.81     3722.87    166.31 o
  15   9   0     4023.31     4044.05    175.09 o
  17   9   0      464.25      337.47     75.25 o
  19   9   0      165.66       80.21     53.94 o
  21   9   0     5777.31     5860.38    216.21 o
  23   9   0     1107.42      843.95    104.55 o
  25   9   0     6031.82     6602.22    255.93 o
  27   9   0      125.28      108.08     62.95 o
  29   9   0      181.16       80.86     78.79 o
  31   9   0       54.50      117.30     90.00 o
  33   9   0      325.00      276.46     83.25 o
  35   9   0      159.92      158.48     92.13 o
  37   9   0       82.21      386.53    138.92 o
   0  10   0      661.25      779.45    126.73 o
   2  10   0       23.60        0.00     32.80 o
   4  10   0     4981.85     5298.04    157.06 o
   6  10   0      145.81      246.37     55.57 o
   8  10   0     4013.58     3857.42    171.49 o
  10  10   0        6.12       68.04     45.25 o
  12  10   0     2848.86     2878.68    157.21 o
  14  10   0      859.91      833.09    100.29 o
  16  10   0      540.31      603.68     93.42 o
  18  10   0     4841.63     4631.79    221.90 o
  20  10   0     2084.57     2090.63    181.88 o
  22  10   0     5558.48     5589.30    252.53 o
  24  10   0       20.09      110.17     62.07 o
  26  10   0      798.25      912.67    120.39 o
  28  10   0     1571.62     1209.36    172.85 o
  30  10   0      978.41     1171.83    137.53 o
  32  10   0      259.70      331.65    117.31 o
  34  10   0      230.02      341.73    201.11 o
   1  11   0      956.60     1248.68    191.98 o
   3  11   0      455.47      487.78    108.37 o
   5  11   0      107.76      148.11     62.32 o
   7  11   0        6.44       33.85     53.05 o
   9  11   0       47.70      101.61     54.72 o
  11  11   0      292.48      141.12     59.45 o
  13  11   0      432.01      353.60     72.25 o
  15  11   0       76.73      147.22     60.93 o
  17  11   0     1081.92     1117.71    133.57 o
  19  11   0       37.75      157.92     70.20 o
  21  11   0     1484.14     1424.80    147.87 o
  23  11   0        9.03        0.00     56.31 o
  25  11   0      196.65       82.01     62.65 o
  27  11   0      560.56      571.00    134.38 o
  29  11   0       31.46        0.00     99.95 o
   0  12   0        0.43      171.89    142.10 o
   2  12   0      226.17       69.73     97.14 o
   4  12   0      892.38      649.64    151.89 o
   6  12   0       16.00       43.27    159.29 o
   8  12   0      270.25      189.75    138.13 o
  10  12   0     1226.71     1591.30    183.43 o
  12  12   0      358.32      153.12     79.06 o
  14  12   0      260.00      230.90     86.01 o
  16  12   0      121.48      212.77     67.76 o
  18  12   0       99.06       21.36     64.95 o
  20  12   0      288.58      234.31     93.46 o
  22  12   0       27.41      164.96     96.49 o
   3  13   0      204.35        0.00    130.64 o
   5  13   0       16.50        0.00    101.67 o
   7  13   0      183.73       71.05    104.53 o
   9  13   0       98.73       13.86     93.14 o
  11  13   0       14.41      348.29    121.14 o
  13  13   0      199.75      235.19    125.09 o
 -49   1   1       42.97      185.55    170.17 o
 -47   1   1     1442.88     1271.07    313.41 o
 -45   1   1      166.07      300.35    110.93 o
 -43   1   1     1119.48     1162.10    196.04 o
 -41   1   1      489.42      370.90    119.75 o
 -39   1   1     1281.89     1490.67    324.30 o
 -37   1   1      195.83      299.76     68.70 o
 -35   1   1    16708.51    18293.75    406.73 o
 -33   1   1     4100.19     4201.90    141.91 o
 -31   1   1     2066.81     2260.71     97.37 o
 -29   1   1     2124.51     2061.63     75.08 o
 -27   1   1    10581.97    11081.03    178.12 o
 -25   1   1      600.97      541.59     44.62 o
 -23   1   1      954.08      858.65     58.21 o
 -21   1   1      101.26       68.62     24.54 o
 -19   1   1     2749.87     1901.56     80.61 o
 -17   1   1       22.27       49.94     21.57 o
 -15   1   1     4381.97     3550.39     83.67 o
 -13   1   1    14826.74    13847.91    186.90 o
 -11   1   1     7019.46     9182.82    133.65 o
  -9   1   1     8323.86    10433.32    139.73 o
  -7   1   1     5135.12     8063.84    120.09 o
  -5   1   1     3208.75     5604.22     80.46 o
  -3   1   1     6484.38     4197.57     67.05 o
  -1   1   1    47435.98    39170.50    637.29 o
   1   1   1     4011.97     2580.55     48.36 o
   3   1   1    11481.54    16518.12    203.04 o
   5   1   1    13984.24    18983.21    271.96 o
   7   1   1     4645.34     7636.81    147.11 o
   9   1   1   163008.67   152868.83   1428.33 o
  11   1   1     3055.11     1823.78     50.53 o
  13   1   1     4126.78     5301.92     98.84 o
  15   1   1    18633.17    17462.66    230.03 o
  17   1   1     8002.65     7706.47    138.04 o
  19   1   1     7197.85     7419.95    159.30 o
  21   1   1     5927.15     5669.04    116.65 o
  23   1   1     1863.74     1785.86     67.39 o
  25   1   1       45.26       67.02     25.76 o
  27   1   1     1641.61     1421.33     75.15 o
  29   1   1     3845.59     4170.09    119.28 o
  31   1   1    26783.22    25307.67    424.70 o
  33   1   1     1122.47      935.30    104.76 o
  35   1   1     3303.93     3263.82    212.54 o
  37   1   1     8484.24     8681.84    443.21 o
  39   1   1      400.51      432.06    123.12 o
  41   1   1     1561.53     1922.12    254.94 o
  43   1   1        0.62        0.00    116.89 o
  45   1   1      114.69       61.87     95.49 o
  47   1   1      959.46     1438.28    239.51 o
 -50   2   1       83.82      283.05    174.18 o
 -48   2   1     1139.00     1441.89    240.94 o
 -46   2   1        1.06      145.63     97.24 o
 -44   2   1     2359.50     2346.49    390.19 o
 -42   2   1     1708.32     1578.79    227.29 o
 -40   2   1     3733.99     3708.66    203.00 o
 -38   2   1     8435.76     9466.66    515.89 o
 -36   2   1      776.83      936.77     88.32 o
 -34   2   1     8336.20     8347.44    209.98 o
 -32   2   1       79.13      171.71     47.96 o
 -30   2   1     2256.10     2452.97    116.42 o
 -28   2   1      465.58      410.85     49.33 o
 -26   2   1      259.59      335.39     48.65 o
 -24   2   1     1672.81     1597.70     66.97 o
 -22   2   1      649.36      771.28     52.03 o
 -20   2   1      134.22       90.44     23.35 o
 -18   2   1     5051.18     5145.43     97.60 o
 -16   2   1    10088.04    11012.85    169.33 o
 -14   2   1     2643.37     2117.31     74.91 o
 -12   2   1    15486.76    14044.03    188.81 o
 -10   2   1     5356.66     6771.18    119.31 o
  -8   2   1    88364.77    91451.94    960.82 o
  -6   2   1    86524.56    80348.26   1300.28 o
  -4   2   1    93537.21    86383.76    902.14 o
  -2   2   1     3346.26     4314.40     87.77 o
   0   2   1     4281.75     5679.67    113.17 o
   2   2   1    23632.93    25603.53    405.08 o
   4   2   1    15436.78    19334.71    220.73 o
   6   2   1    39442.98    36545.88    427.65 o
   8   2   1    45352.86    46500.42    535.96 o
  10   2   1    11667.40    11610.56    226.01 o
  12   2   1    47648.39    43827.38    607.71 o
  14   2   1     5131.45     4536.30    105.20 o
  16   2   1    30734.30    32706.63    389.49 o
  18   2   1    30514.39    32885.91    370.49 o
  20   2   1       29.60       59.93     20.88 o
  22   2   1     1430.71     1616.43     59.52 o
  24   2   1    19412.05    18605.35    265.80 o
  26   2   1     4061.37     3968.85    132.69 o
  28   2   1    16168.27    16887.05    297.01 o
  30   2   1     2031.81     2024.39    110.14 o
  32   2   1      922.81      963.51     87.35 o
  34   2   1      247.17      302.00     76.14 o
  36   2   1      261.13      212.60     65.33 o
  38   2   1       43.24      124.16     58.38 o
  40   2   1     2631.99     2660.57    285.56 o
  42   2   1     1028.34     1139.76    201.90 o
  44   2   1      868.45      881.36    331.75 o
  46   2   1      196.87      146.60     91.34 o
  48   2   1      242.83       84.80    151.26 o
 -49   3   1      938.61     1066.87    283.05 o
 -47   3   1      342.04      366.01    128.47 o
 -45   3   1       18.69       86.62     90.65 o
 -43   3   1     1172.42     1021.24    127.85 o
 -41   3   1     2681.02     3161.75    237.02 o
 -39   3   1     2497.25     2849.68    170.91 o
 -37   3   1        9.18       19.39     44.20 o
 -35   3   1     5492.73     5581.07    180.60 o
 -33   3   1     2094.05     2411.31    167.67 o
 -31   3   1     1005.12      989.73     88.22 o
 -29   3   1       48.58       74.66     39.22 o
 -27   3   1      866.99      827.73     75.85 o
 -25   3   1     7290.41     7269.73    180.16 o
 -23   3   1     2936.35     2580.50     76.83 o
 -21   3   1    29125.50    28726.81    317.25 o
 -19   3   1       62.49       14.72     19.65 o
 -17   3   1    17416.73    17419.18    212.37 o
 -15   3   1       47.69       80.42     20.60 o
 -13   3   1       34.19       24.91     17.37 o
 -11   3   1    11373.87     9803.57    166.16 o
  -9   3   1    10941.41     9697.80    198.39 o
  -7   3   1    83596.30    88981.27   1152.40 o
  -5   3   1     9313.82     9653.14    282.04 o
  -3   3   1   150849.94   150525.84   3200.36 o
  -1   3   1   132146.53   124536.16   1455.94 o
   1   3   1     5240.80     6475.60    142.33 o
   3   3   1   395640.63   355357.94   6636.96 o
   5   3   1     7562.01     6148.78    127.90 o
   7   3   1    11566.14    12463.64    176.70 o
   9   3   1      622.51      799.53     47.71 o
  11   3   1     8416.06     7539.50    135.38 o
  13   3   1       38.35        5.90     26.14 o
  15   3   1    47365.34    49136.86    567.56 o
  17   3   1     1727.40     1462.37     81.59 o
  19   3   1      196.88      147.60     39.19 o
  21   3   1     1095.41      842.17     72.20 o
  23   3   1     3258.64     3133.82    122.83 o
  25   3   1     8952.92     8909.70    205.40 o
  27   3   1     2176.62     2396.10    118.83 o
  29   3   1      758.13      754.02     84.47 o
  31   3   1     4088.90     3954.83    154.82 o
  33   3   1      119.37      162.43     52.11 o
  35   3   1      427.11      269.76     78.92 o
  37   3   1     2378.85     2588.33    180.02 o
  39   3   1      955.07     1091.90    181.72 o
  41   3   1       25.84       78.16     54.86 o
  43   3   1     1535.33     1497.68    286.48 o
  45   3   1       47.18        0.00     81.32 o
  47   3   1     1809.95     2066.12    418.27 o
 -48   4   1      532.92      402.34    143.07 o
 -46   4   1     2812.93     3311.57    225.49 o
 -44   4   1      418.84      537.96     98.10 o
 -42   4   1     2324.13     2467.32    178.75 o
 -40   4   1     2261.42     2329.59    221.22 o
 -38   4   1      512.13      445.36     74.80 o
 -36   4   1     1849.30     2084.64    132.90 o
 -34   4   1    11947.63    12736.11    287.22 o
 -32   4   1     9242.39     9496.13    247.44 o
 -30   4   1      589.22      613.03     72.19 o
 -28   4   1      336.31      488.70     66.44 o
 -26   4   1      144.46      318.70     58.77 o
 -24   4   1     1212.98     1572.35     99.70 o
 -22   4   1     2200.35     1650.45     77.23 o
 -20   4   1     6799.17     6702.96    156.95 o
 -18   4   1    13459.80    15060.17    200.99 o
 -16   4   1     8845.84     8765.74    146.70 o
 -14   4   1    26541.61    24483.96    277.04 o
 -12   4   1     1741.50     2092.05     79.84 o
 -10   4   1    12744.34    11991.29    177.00 o
  -8   4   1     2228.83     1899.05     65.77 o
  -6   4   1     1057.99     1351.98     66.49 o
  -4   4   1     1887.85     1502.81     69.66 o
  -2   4   1      127.90      217.11     38.23 o
   0   4   1    11225.40    11206.75    196.81 o
   2   4   1     1887.78     1802.61     81.37 o
   4   4   1   195176.56   185150.91   1746.39 o
   6   4   1     5349.14     5907.57    105.74 o
   8   4   1    40896.82    42488.14    413.52 o
  10   4   1    18759.95    19226.36    288.37 o
  12   4   1    14302.40    14264.21    242.34 o
  14   4   1    69800.39    67717.97    677.31 o
  16   4   1      819.63      895.44     51.09 o
  18   4   1    26728.70    27102.39    391.98 o
  20   4   1      383.71      232.97     49.94 o
  22   4   1     2055.38     2128.64    110.39 o
  24   4   1      367.66      264.78     54.59 o
  26   4   1      398.85      238.49     55.09 o
  28   4   1     2706.30     2780.74    135.38 o
  30   4   1     3229.60     3150.35    147.76 o
  32   4   1      702.59      772.87     86.00 o
  34   4   1     3039.34     3193.85    180.99 o
  36   4   1     7335.93     8024.45    232.45 o
  38   4   1      419.73      455.71     77.89 o
  40   4   1      387.11      489.77     96.47 o
  42   4   1       47.79      133.78     76.26 o
  44   4   1      790.02      729.19    118.56 o
  46   4   1       96.42       85.95    151.26 o
 -47   5   1      262.33       38.16     94.44 o
 -45   5   1      371.67      311.91     84.65 o
 -43   5   1      807.89      713.26    113.50 o
 -41   5   1     4427.81     4274.52    195.01 o
 -39   5   1     5504.28     5279.04    209.05 o
 -37   5   1     1677.37     1694.05    146.31 o
 -35   5   1     9738.06    10064.62    265.87 o
 -33   5   1     4310.50     4746.09    265.63 o
 -31   5   1       38.11        0.00     46.75 o
 -29   5   1      886.13      789.68     98.82 o
 -27   5   1      764.86      794.68     83.97 o
 -25   5   1     3616.39     3873.88    154.11 o
 -23   5   1     2811.29     2832.19    131.80 o
 -21   5   1     8122.70     7507.99    222.39 o
 -19   5   1      657.39      771.71     59.76 o
 -17   5   1      652.18      623.85     44.64 o
 -15   5   1     5431.42     5412.62    113.12 o
 -13   5   1      185.49      163.78     29.01 o
 -11   5   1    54377.44    57699.04    648.06 o
  -9   5   1      680.33      788.90     52.51 o
  -7   5   1    65551.20    68996.40    678.05 o
  -5   5   1     2228.09     2073.31    103.09 o
  -3   5   1     7849.61     8144.58    161.69 o
  -1   5   1     1379.42     1858.36     93.39 o
   1   5   1      123.09       85.05     26.06 o
   3   5   1      787.61      533.79     41.41 o
   5   5   1      953.19      730.93     47.40 o
   7   5   1    63297.71    61792.77    623.25 o
   9   5   1     1018.23      818.85     48.24 o
  11   5   1    34390.74    34451.82    366.68 o
  13   5   1     3389.19     3141.08    110.18 o
  15   5   1     2058.45     1978.80     83.21 o
  17   5   1       88.24      135.09     42.64 o
  19   5   1       52.95        0.00     39.03 o
  21   5   1     1144.38      999.31     85.36 o
  23   5   1       56.05       48.91     42.88 o
  25   5   1      624.88      497.80     84.32 o
  27   5   1      277.70      120.06     50.07 o
  29   5   1    10646.09    10787.55    263.76 o
  31   5   1      978.72      937.96     95.70 o
  33   5   1     2388.43     2385.52    144.90 o
  35   5   1      791.13      915.49     99.99 o
  37   5   1     2044.67     2401.76    150.75 o
  39   5   1     2634.04     2836.60    166.08 o
  41   5   1        0.75       36.48     66.03 o
  43   5   1     2224.51     2594.90    231.56 o
  45   5   1       18.28       93.19     86.29 o
  47   5   1      764.30      865.18    253.25 o
 -46   6   1       41.22        0.00     87.00 o
 -44   6   1      597.51      656.31    154.40 o
 -42   6   1       13.70       78.77     60.26 o
 -40   6   1       95.41       99.81     61.20 o
 -38   6   1       12.23      142.55     63.46 o
 -36   6   1     1900.12     2349.29    154.66 o
 -34   6   1       14.90        0.00     49.34 o
 -32   6   1     5034.83     4598.36    189.30 o
 -30   6   1      195.02      142.63     53.31 o
 -28   6   1      495.49      342.88     67.55 o
 -26   6   1        6.56        0.00     37.11 o
 -24   6   1      167.04      171.46     48.85 o
 -22   6   1     8202.73     8162.27    213.85 o
 -20   6   1       14.07        2.12     36.74 o
 -18   6   1      113.68      158.73     49.28 o
 -16   6   1      215.45      240.48     40.92 o
 -14   6   1     2437.88     2533.68    120.95 o
 -12   6   1      784.61      757.16     66.96 o
 -10   6   1     6292.50     5647.32    121.40 o
  -8   6   1     5032.62     5548.39    120.26 o
  -6   6   1    10605.20     9591.79    224.89 o
  -4   6   1    36196.23    35364.35    359.53 o
  -2   6   1     3165.24     2695.17    120.90 o
   0   6   1    36663.36    38404.75    503.46 o
   2   6   1      257.06      315.47     46.04 o
   4   6   1      509.19      521.04     43.09 o
   6   6   1     3308.60     2666.02     87.02 o
   8   6   1    24236.22    25472.93    309.50 o
  10   6   1     8600.59     8838.78    177.88 o
  12   6   1    13281.28    13911.29    313.29 o
  14   6   1      156.90      197.32     50.49 o
  16   6   1    15297.16    15334.90    293.88 o
  18   6   1      930.53     1125.33     92.42 o
  20   6   1      349.04      231.02     54.97 o
  22   6   1     1639.11     1587.77    112.64 o
  24   6   1     1216.11     1113.28    120.18 o
  26   6   1     2275.73     2572.90    143.86 o
  28   6   1    10330.53    10448.22    266.89 o
  30   6   1      298.78      178.75     61.27 o
  32   6   1     4001.36     3728.37    179.07 o
  34   6   1       90.45       76.59     59.87 o
  36   6   1     1277.36     1416.94    129.08 o
  38   6   1     1871.80     2200.32    153.82 o
  40   6   1      999.50      794.14    108.13 o
  42   6   1     1078.71     1531.17    136.14 o
  44   6   1      148.33      143.98     86.34 o
 -45   7   1       72.26       74.11     96.15 o
 -43   7   1      712.76      562.14    187.55 o
 -41   7   1      164.98       30.51     68.97 o
 -39   7   1      690.02      655.45    164.21 o
 -37   7   1      317.81      468.72     97.15 o
 -35   7   1      411.95      418.24     78.65 o
 -33   7   1      262.72      260.86     68.16 o
 -31   7   1     2768.70     3356.80    174.30 o
 -29   7   1    13204.58    13166.05    312.76 o
 -27   7   1     4052.61     3555.52    170.53 o
 -25   7   1      436.79      347.21     68.53 o
 -23   7   1      277.21      288.66     59.67 o
 -21   7   1     4749.69     4989.73    180.86 o
 -19   7   1     1527.38     1761.58    115.11 o
 -17   7   1      297.92      168.61     46.46 o
 -15   7   1     3285.54     3121.07    163.57 o
 -13   7   1     3682.16     3375.13    131.44 o
 -11   7   1      153.33      166.94     52.93 o
  -9   7   1    15890.86    16565.56    254.40 o
  -7   7   1     1602.31     1440.56     77.80 o
  -5   7   1     7253.43     6875.08    141.83 o
  -3   7   1     7942.21     8197.39    141.94 o
  -1   7   1    20132.00    21156.33    284.48 o
   1   7   1     1701.70     1532.97     67.34 o
   3   7   1    20230.02    19565.57    267.40 o
   5   7   1     1023.22     1264.80     69.14 o
   7   7   1     9941.28    10353.02    171.66 o
   9   7   1       31.06        0.00     26.47 o
  11   7   1      245.19      231.31     49.15 o
  13   7   1     3269.17     3026.24    135.55 o
  15   7   1       22.23       32.84     38.48 o
  17   7   1      731.64     1028.13     93.71 o
  19   7   1    14580.96    15215.08    315.61 o
  21   7   1      257.12      232.81     55.23 o
  23   7   1     3590.93     3039.70    156.22 o
  25   7   1       37.16       72.75     49.20 o
  27   7   1       72.18       65.12     52.64 o
  29   7   1      445.95      421.66     78.62 o
  31   7   1      121.68      104.67     61.82 o
  33   7   1     2491.14     2298.82    157.56 o
  35   7   1      646.66      770.18     97.80 o
  37   7   1     1158.53     1257.46    129.23 o
  39   7   1      103.65      109.15     64.51 o
  41   7   1      793.34      677.69    140.24 o
  43   7   1       24.46        0.00     76.58 o
 -42   8   1      248.09      127.00    132.43 o
 -40   8   1       15.38      130.38     99.35 o
 -38   8   1      166.92      141.87     81.04 o
 -36   8   1       66.24        0.00     60.00 o
 -34   8   1       87.71      119.94     82.78 o
 -32   8   1      132.06      120.12     67.13 o
 -30   8   1        2.28       78.56     68.15 o
 -28   8   1      396.72      397.70     84.66 o
 -26   8   1       24.35       67.60     52.54 o
 -24   8   1     4332.08     4404.37    189.26 o
 -22   8   1       10.09        0.18     43.91 o
 -20   8   1     1059.46     1127.16    102.15 o
 -18   8   1        4.06        0.00     39.58 o
 -16   8   1      860.98      562.55     73.17 o
 -14   8   1        5.04        1.86     36.10 o
 -12   8   1        5.67        0.00     32.90 o
 -10   8   1      179.63      173.38     35.08 o
  -8   8   1      528.38      500.76     66.32 o
  -6   8   1      714.34      758.47     58.14 o
  -4   8   1        0.96       57.00     24.58 o
  -2   8   1      931.34      881.17     67.69 o
   0   8   1      152.35      128.57     30.49 o
   2   8   1     1133.46     1027.31     62.21 o
   4   8   1      260.25      265.66     43.42 o
   6   8   1     2085.30     2555.66    105.43 o
   8   8   1     1025.84     1192.93     85.87 o
  10   8   1     3151.24     2619.91    132.94 o
  12   8   1        7.64       40.10     40.22 o
  14   8   1     3706.19     3485.08    156.43 o
  16   8   1      489.68      263.13     68.23 o
  18   8   1      209.85      133.66     50.81 o
  20   8   1      507.15      572.73     82.00 o
  22   8   1      116.32      117.09     50.68 o
  24   8   1     1009.42      934.27    102.92 o
  26   8   1     1739.49     1830.59    136.80 o
  28   8   1      395.86      539.52     87.00 o
  30   8   1     1062.75     1026.16    115.65 o
  32   8   1      165.54      167.14     64.83 o
  34   8   1        4.46       91.53     61.13 o
  36   8   1       14.25      163.17     67.09 o
  38   8   1      423.42      503.20    108.45 o
  40   8   1       25.92       41.23     89.48 o
 -39   9   1      338.65      243.50    144.72 o
 -37   9   1       50.83      118.34    131.81 o
 -35   9   1        3.36        0.00     66.45 o
 -33   9   1     1324.25     1453.87    163.79 o
 -31   9   1      292.99      458.91     92.80 o
 -29   9   1      129.27      118.07     60.41 o
 -27   9   1      232.16      161.41     68.07 o
 -25   9   1      411.51      403.57     97.77 o
 -23   9   1       99.42       47.36     58.59 o
 -21   9   1      904.12     1333.21    169.18 o
 -19   9   1     1815.30     1643.98    136.23 o
 -17   9   1     3496.20     3604.87    186.95 o
 -15   9   1       46.86       46.14     40.25 o
 -13   9   1       38.48        0.00     38.89 o
 -11   9   1     2928.08     2972.20    163.35 o
  -9   9   1     1837.36     1581.70    126.03 o
  -7   9   1      432.54      323.29     54.78 o
  -5   9   1      921.32      928.94     84.35 o
  -3   9   1     1931.63     1920.16     92.16 o
  -1   9   1      121.17       38.72     24.51 o
   1   9   1     3701.44     3595.29    127.57 o
   3   9   1     1250.25     1151.44     81.51 o
   5   9   1     1774.93     1713.75     96.55 o
   7   9   1      453.18      256.77     54.29 o
   9   9   1     3868.95     4036.95    198.59 o
  11   9   1     1966.66     1788.50    121.67 o
  13   9   1     3475.44     3636.84    183.13 o
  15   9   1      708.83      622.49    138.03 o
  17   9   1     6121.29     5811.20    222.22 o
  19   9   1      238.25      287.99     64.46 o
  21   9   1        7.34        0.00     44.62 o
  23   9   1      248.76      420.40     97.63 o
  25   9   1      414.44      377.38     78.54 o
  27   9   1       27.98      115.25     57.70 o
  29   9   1      772.30      667.37     97.82 o
  31   9   1      134.44      170.86     79.70 o
  33   9   1      127.35       98.42     77.01 o
  35   9   1      329.67      195.22    128.35 o
  37   9   1      449.81      397.60    159.07 o
 -34  10   1        0.65       93.94    106.43 o
 -32  10   1        2.20      108.51     89.86 o
 -30  10   1      150.96      108.35     68.50 o
 -28  10   1      168.23      245.89     77.05 o
 -26  10   1     1018.04     1029.40    127.89 o
 -24  10   1      898.41      920.06    118.03 o
 -22  10   1     3953.51     4162.71    248.08 o
 -20  10   1     1227.85     1245.22    159.47 o
 -18  10   1      207.14      185.82     60.90 o
 -16  10   1      705.09      630.59     91.25 o
 -14  10   1     1105.59      914.72    104.47 o
 -12  10   1      333.29      361.48     73.10 o
 -10  10   1      616.84      496.57     81.48 o
  -8  10   1       33.31        0.00     45.12 o
  -6  10   1     3478.44     3381.09    143.09 o
  -4  10   1       11.39        0.00     33.85 o
  -2  10   1     1457.92     1409.92    110.80 o
   0  10   1     1667.29     1639.57     99.48 o
   2  10   1      579.64      583.02     63.45 o
   4  10   1      264.37      126.11     56.12 o
   6  10   1     2237.39     2181.95    164.51 o
   8  10   1      302.83      137.32     71.75 o
  10  10   1     1538.67     1802.16    148.45 o
  12  10   1     1008.21     1044.98     99.48 o
  14  10   1      679.94      764.69     92.95 o
  16  10   1       11.28       49.96     48.86 o
  18  10   1      151.97       42.85     69.18 o
  20  10   1        1.47       52.68     53.37 o
  22  10   1       98.25       54.86     59.05 o
  24  10   1      808.56      635.06    147.69 o
  26  10   1      134.38      179.68     75.26 o
  28  10   1        0.66       11.90     57.47 o
  30  10   1      144.47      109.94     93.06 o
  32  10   1      358.46      226.02    115.58 o
 -29  11   1      861.78      912.63    363.83 o
 -27  11   1      108.00       67.32     92.09 o
 -25  11   1       47.06       35.65     65.86 o
 -23  11   1     1051.46      890.61    121.44 o
 -21  11   1       30.72       44.17     62.10 o
 -19  11   1     1293.86     1384.16    138.17 o
 -17  11   1      609.39      328.84     95.35 o
 -15  11   1     2047.65     2199.79    165.27 o
 -13  11   1      220.26      203.51     66.89 o
 -11  11   1      630.61      357.76    118.92 o
  -9  11   1        7.72       70.62     52.36 o
  -7  11   1     1333.00     1275.43    122.35 o
  -5  11   1      185.47      197.99    112.69 o
  -3  11   1      270.62      311.64     73.05 o
  -1  11   1       71.77      121.94     70.98 o
   1  11   1      561.86      393.00    122.64 o
   3  11   1      327.60      340.20     83.38 o
   5  11   1      250.82      309.96     77.64 o
   7  11   1      230.80      379.76     76.68 o
   9  11   1        4.20        0.00     52.22 o
  11  11   1      236.15       65.54     75.15 o
  13  11   1      579.26      694.84     95.45 o
  15  11   1        8.84       94.83     66.44 o
  17  11   1      982.09     1008.39    132.42 o
  19  11   1      147.88      223.47    129.03 o
  21  11   1       45.38      169.84     70.18 o
  23  11   1       92.88       73.25     65.65 o
  25  11   1      371.15      282.11     97.21 o
  27  11   1        7.72       26.03    103.52 o
 -24  12   1       36.21      148.23    113.02 o
 -22  12   1      114.02      256.39    105.98 o
 -20  12   1      548.83      698.06    114.33 o
 -18  12   1      270.37      298.33     75.93 o
 -16  12   1      297.62      117.01     79.20 o
 -14  12   1     1440.33     1321.21    135.46 o
 -12  12   1       20.77       64.11     57.65 o
 -10  12   1      471.85      649.73    116.40 o
  -8  12   1       25.07        0.00     71.33 o
  -6  12   1     1406.48     1404.30    284.56 o
  -4  12   1     1129.62     1454.28    227.43 o
  -2  12   1       46.56      284.19    154.70 o
   0  12   1     4258.35     4364.37    346.65 o
   2  12   1      586.73      278.64    261.27 o
   4  12   1     1271.14     1017.56    187.17 o
   6  12   1      128.11      238.75     87.21 o
   8  12   1      281.79      150.91     72.55 o
  10  12   1     1375.85     1022.61    133.94 o
  12  12   1       91.37      142.15     69.07 o
  14  12   1      476.98      722.65    119.82 o
  16  12   1       35.60       87.86     77.90 o
  18  12   1      505.83      480.71    105.14 o
  20  12   1        0.37       69.08    104.99 o
  22  12   1      139.57      131.61     94.84 o
 -13  13   1      224.03      173.20    118.92 o
 -11  13   1      203.97      305.82    133.07 o
  -9  13   1      844.65      707.67    182.30 o
  -7  13   1      308.99      496.48    136.68 o
  -5  13   1      288.13      147.83    153.56 o
   1  13   1      144.55      233.77    161.58 o
   3  13   1       91.26      140.80    103.25 o
   5  13   1      252.74      365.74    128.85 o
   7  13   1      822.01      693.57    164.37 o
   9  13   1      167.59      226.90    175.33 o
  11  13   1     1255.22     1450.42    474.42 o
 -50   0   2      126.66       26.36    111.16 o
 -48   0   2     5225.77     5362.98    571.82 o
 -46   0   2     1371.14      903.00    242.94 o
 -44   0   2     3491.79     3600.53    456.08 o
 -42   0   2     2525.51     2934.74    406.81 o
 -40   0   2        9.26       83.65     98.55 o
 -38   0   2     3139.43     3843.47    419.41 o
 -36   0   2       55.97      218.29     92.67 o
 -34   0   2     1273.79     1151.33    100.24 o
 -32   0   2    20514.76    21729.22    357.42 o
 -30   0   2    26635.48    27669.78    412.44 o
 -28   0   2    14430.48    15830.44    277.71 o
 -26   0   2    12170.21    11352.24    219.35 o
 -24   0   2     1944.75     1689.11     93.61 o
 -22   0   2     1156.73      905.60    104.60 o
 -20   0   2    52289.05    50405.46    788.31 o
 -18   0   2     5075.15     5204.09    161.13 o
 -16   0   2     3510.19     2596.14    105.23 o
 -14   0   2    35435.57    37217.21    577.31 o
 -12   0   2    88279.77    76262.95   1057.25 o
 -10   0   2     1256.82      689.17     48.51 o
  -8   0   2   232153.56   245182.08   3860.48 o
  -6   0   2     9939.77    13777.15    287.25 o
  -4   0   2   163096.73   180549.55   2352.33 o
  -2   0   2      625.94       53.17     19.82 o
   0   0   2       45.46     2789.50     84.17 o
   2   0   2    17908.93     8734.33    261.27 o
   4   0   2    46097.93    62521.07    848.81 o
   6   0   2       36.20        0.00     39.04 o
   8   0   2    74914.80    61052.27    852.33 o
  10   0   2     6580.03     7877.77    175.86 o
  12   0   2        8.68        0.00     22.68 o
  14   0   2      768.48      552.53     56.25 o
  16   0   2    23978.93    23158.20    431.07 o
  18   0   2   129794.66   127858.84   1791.34 o
  20   0   2     1763.43     1368.24     95.31 o
  22   0   2    28406.95    28815.94    641.43 o
  24   0   2      713.38      558.51     67.98 o
  26   0   2      208.21      172.39     47.27 o
  28   0   2       77.34        0.00     48.97 o
  30   0   2      296.39      481.50    105.00 o
  32   0   2      135.84        0.00     83.65 o
  34   0   2      396.83      225.75    121.47 o
  36   0   2    10464.50    10134.66    679.54 o
  38   0   2     2051.00     2334.27    378.16 o
  40   0   2    11960.03    12942.21    827.37 o
  42   0   2      460.32      284.19    156.99 o
  44   0   2      400.05      449.21    199.39 o
  46   0   2     1449.93     1630.67    350.66 o
 -51   1   2      867.59      907.22    186.08 o
 -49   1   2       10.33        0.00     81.47 o
 -47   1   2     1240.25     1247.24    212.00 o
 -45   1   2       67.58      150.88    102.30 o
 -43   1   2     1892.95     2381.53    265.18 o
 -41   1   2      962.51     1357.31    195.66 o
 -39   1   2    16402.60    17898.35    417.16 o
 -37   1   2     1155.43     1330.27    191.65 o
 -35   1   2     2643.95     2632.20    123.13 o
 -33   1   2    21184.85    20848.75    310.61 o
 -31   1   2     1529.73     1609.38     70.94 o
 -29   1   2    28224.98    29034.09    317.91 o
 -27   1   2     1121.49     1090.99     66.65 o
 -25   1   2    17425.60    16302.13    221.00 o
 -23   1   2      463.76      486.49     41.36 o
 -21   1   2      434.37      302.13     36.59 o
 -19   1   2     5521.48     6757.11    134.91 o
 -17   1   2     3470.65     3315.32     86.98 o
 -15   1   2    14120.60    16329.83    220.23 o
 -13   1   2    39135.29    40634.41    634.77 o
 -11   1   2      684.43      780.89     45.43 o
  -9   1   2    41098.67    41172.97    461.50 o
  -7   1   2    37393.93    37984.73    387.61 o
  -5   1   2    17625.88    17146.30    193.42 o
  -3   1   2    72525.12    78163.60    810.98 o
  -1   1   2    11429.13    14744.77    283.53 o
   1   1   2    34183.30    26747.72    276.64 o
   3   1   2     8984.73     6503.25     91.83 o
   5   1   2    10149.13    13275.65    162.31 o
   7   1   2    34496.80    41927.57    454.30 o
   9   1   2     8233.09    10118.82    163.55 o
  11   1   2     9192.18     7241.85    116.26 o
  13   1   2     6384.90     5597.76    104.29 o
  15   1   2     2555.09     3466.20     84.40 o
  17   1   2    27558.28    28547.89    347.05 o
  19   1   2    19529.11    19478.73    247.96 o
  21   1   2       91.71      143.05     29.93 o
  23   1   2      265.13      170.46     31.12 o
  25   1   2      906.67      969.33     63.92 o
  27   1   2      641.77      615.22     56.27 o
  29   1   2     1636.44     1726.88    108.46 o
  31   1   2     5581.08     5512.04    204.28 o
  33   1   2     3939.30     4386.70    202.44 o
  35   1   2        4.73       23.49    107.72 o
  37   1   2     2194.44     2217.00    258.00 o
  39   1   2      593.17      667.10    157.28 o
  41   1   2        1.31      123.36    120.90 o
  43   1   2     3323.21     3906.61    359.17 o
  45   1   2       11.60       45.44     84.26 o
  47   1   2     2109.16     2967.98    484.73 o
 -50   2   2     2694.35     2998.09    630.84 o
 -48   2   2        9.88      119.47     91.30 o
 -46   2   2     1379.78     1786.40    252.38 o
 -44   2   2      293.14      207.64    104.19 o
 -42   2   2     3018.47     3575.34    204.44 o
 -40   2   2        6.40       99.13     57.35 o
 -38   2   2    16848.62    17336.04    332.52 o
 -36   2   2     1140.48     1092.51     91.09 o
 -34   2   2      218.07      333.04     58.59 o
 -32   2   2     4236.15     4113.41    144.11 o
 -30   2   2       14.59       67.67     35.11 o
 -28   2   2     2882.08     2963.09     93.52 o
 -26   2   2     6245.40     6271.28    128.12 o
 -24   2   2     5337.36     5260.75    112.28 o
 -22   2   2     9463.71     8038.27    137.65 o
 -20   2   2      603.47      718.39     51.61 o
 -18   2   2    51722.69    50866.16    479.75 o
 -16   2   2    16922.76    16606.52    229.36 o
 -14   2   2    11097.90    10313.30    175.84 o
 -12   2   2     1187.78     1276.74     55.01 o
 -10   2   2      573.57     1504.68     74.22 o
  -8   2   2   125071.44   115671.66   1095.88 o
  -6   2   2      391.02     1771.03     65.77 o
  -4   2   2   160832.52   165064.61   1872.11 o
  -2   2   2     2778.64      432.49     32.69 o
   0   2   2    53464.70    50260.31    646.79 o
   2   2   2     4314.03     8285.38    131.48 o
   4   2   2     9573.69    10402.22    140.31 o
   6   2   2    49438.71    53316.79    586.16 o
   8   2   2    12975.45    12276.72    231.85 o
  10   2   2   122409.97   115793.15   1393.10 o
  12   2   2    45545.98    41057.37    586.20 o
  14   2   2    62514.96    66293.34    689.01 o
  16   2   2    58697.71    60649.90    647.91 o
  18   2   2      813.67      811.78     53.63 o
  20   2   2      391.52      299.89     38.44 o
  22   2   2     1683.73     1955.10     80.83 o
  24   2   2      135.64      145.43     43.11 o
  26   2   2       60.66       42.68     37.77 o
  28   2   2     1994.71     2562.31    152.21 o
  30   2   2    20236.58    20503.20    346.12 o
  32   2   2      144.71       63.06     42.44 o
  34   2   2     1033.86     1165.73    149.85 o
  36   2   2     1632.93     1519.03    149.83 o
  38   2   2     1949.58     1710.56    295.65 o
  40   2   2       44.17       59.80     76.27 o
  42   2   2      956.83     1202.32    206.40 o
  44   2   2       40.16      120.31    109.88 o
  46   2   2     1149.77     1567.41    251.03 o
 -51   3   2      491.65      921.33    280.75 o
 -49   3   2       84.52       59.47     95.79 o
 -47   3   2      860.72     1142.42    236.06 o
 -45   3   2       73.58      121.52     67.68 o
 -43   3   2     2447.16     2587.32    340.89 o
 -41   3   2       47.71       53.47     50.18 o
 -39   3   2     2316.56     2300.52    135.20 o
 -37   3   2      412.92      441.66     69.69 o
 -35   3   2     3761.53     3919.95    159.68 o
 -33   3   2     1702.59     1698.45    111.26 o
 -31   3   2     1549.65     1255.22    136.09 o
 -29   3   2     1718.62     1887.36    107.96 o
 -27   3   2      980.01     1123.86     82.58 o
 -25   3   2       89.24       39.23     24.73 o
 -23   3   2     4089.39     3973.10     96.40 o
 -21   3   2     1003.47      868.94     49.75 o
 -19   3   2     8644.82     8604.67    140.28 o
 -17   3   2      328.78      445.28     41.07 o
 -15   3   2      360.39      377.64     66.87 o
 -13   3   2        0.72       41.29     18.69 o
 -11   3   2      110.45        1.84     18.45 o
  -9   3   2   109428.88   106981.53   1040.07 o
  -7   3   2    23098.87    22026.37    341.78 o
  -5   3   2    85827.71    84357.66   1326.64 o
  -3   3   2   408157.44   364947.19  10359.88 o
  -1   3   2    13925.18    15462.92    400.13 o
   1   3   2    84826.34    83929.03    839.68 o
   3   3   2    31439.87    27355.36    347.75 o
   5   3   2     2222.88     2512.90     97.73 o
   7   3   2    11836.22    11685.86    164.92 o
   9   3   2     1100.43     1011.57     48.57 o
  11   3   2    15517.29    16419.79    251.84 o
  13   3   2     4344.57     4368.32    132.22 o
  15   3   2      506.25      503.59     55.49 o
  17   3   2     1370.29     1850.67     92.23 o
  19   3   2     6080.55     6376.08    161.49 o
  21   3   2     8047.85     8030.72    188.32 o
  23   3   2    11328.14    10719.03    226.47 o
  25   3   2     2443.90     2356.38    116.96 o
  27   3   2    11168.74    10710.05    240.10 o
  29   3   2      711.95      671.18     90.66 o
  31   3   2     4053.07     4066.10    158.70 o
  33   3   2      441.18      595.76     75.03 o
  35   3   2     8398.92     8149.05    347.84 o
  37   3   2      183.73      201.94     83.53 o
  39   3   2      984.53      874.51    130.05 o
  41   3   2       63.05        0.00    104.28 o
  43   3   2       26.14        0.00     61.98 o
  45   3   2      119.50        0.00     82.87 o
 -50   4   2       90.22      311.69    154.70 o
 -48   4   2        8.52      126.82     72.99 o
 -46   4   2       13.70        0.00     93.84 o
 -44   4   2      114.02      145.13     68.15 o
 -42   4   2      301.77      246.35     65.71 o
 -40   4   2       18.68        0.00     44.88 o
 -38   4   2      164.22      163.74     56.28 o
 -36   4   2     8855.58     9175.39    244.46 o
 -34   4   2      775.21      859.31     90.05 o
 -32   4   2     1883.11     1712.34    113.44 o
 -30   4   2        9.81       55.99     40.98 o
 -28   4   2    14008.30    14667.79    287.82 o
 -26   4   2      133.03      133.13     43.86 o
 -24   4   2    23664.28    24365.83    378.28 o
 -22   4   2      175.85      219.61     32.40 o
 -20   4   2      221.88      101.23     28.61 o
 -18   4   2     4184.38     4427.53    111.46 o
 -16   4   2        0.13        1.88     19.62 o
 -14   4   2     1630.07     2023.34     80.45 o
 -12   4   2      380.28      559.68     40.35 o
 -10   4   2     2139.84     2277.26     70.02 o
  -8   4   2        8.87       40.38     19.66 o
  -6   4   2     1894.98     1813.19     72.00 o
  -4   4   2      164.16      152.20     25.38 o
  -2   4   2    11660.68    12276.11    210.96 o
   0   4   2     3973.86     4501.67    115.41 o
   2   4   2     6238.37     6068.58    135.90 o
   4   4   2     8907.40     8755.58    178.54 o
   6   4   2     5769.54     5101.19     96.94 o
   8   4   2      669.95      973.78     50.28 o
  10   4   2      224.48      219.43     42.21 o
  12   4   2     2979.07     3588.47     90.99 o
  14   4   2       70.12       25.39     29.46 o
  16   4   2      533.71      622.92     65.92 o
  18   4   2     2288.69     2237.28    108.59 o
  20   4   2     2477.64     2765.29    121.74 o
  22   4   2      963.62     1080.70     88.19 o
  24   4   2      740.36      495.91     64.78 o
  26   4   2     3322.53     3571.49    147.58 o
  28   4   2     8053.43     7793.02    211.57 o
  30   4   2      129.89        0.00     42.02 o
  32   4   2     1072.86     1207.56    106.20 o
  34   4   2     1343.60     1404.29    115.81 o
  36   4   2        9.61       17.91     51.90 o
  38   4   2      465.55      648.07    112.58 o
  40   4   2        0.66       14.49     69.14 o
  42   4   2      108.32      182.60     74.63 o
  44   4   2       26.83        0.98    177.62 o
 -49   5   2        0.48       34.83    240.65 o
 -47   5   2      399.91      610.19    163.15 o
 -45   5   2        4.02        0.00     61.71 o
 -43   5   2     1249.99     1136.85    114.42 o
 -41   5   2     2339.53     2265.68    151.76 o
 -39   5   2     1020.08      934.91    104.54 o
 -37   5   2     4355.83     4330.28    187.84 o
 -35   5   2     2123.28     2605.57    149.56 o
 -33   5   2      579.32      636.07     80.86 o
 -31   5   2     1060.34     1075.07    101.06 o
 -29   5   2     1184.02     1200.45    102.22 o
 -27   5   2      419.20      425.52     91.42 o
 -25   5   2        8.50       35.74     40.36 o
 -23   5   2      325.84      342.70     54.12 o
 -21   5   2      698.64      617.52     62.45 o
 -19   5   2      247.41      247.63     33.69 o
 -17   5   2      358.50      362.32     39.83 o
 -15   5   2     1065.54     1305.31     63.25 o
 -13   5   2     4896.81     5080.04    112.82 o
 -11   5   2     4706.81     4832.59    107.87 o
  -9   5   2    34904.66    34688.71    370.69 o
  -7   5   2    17357.12    19325.77    260.82 o
  -5   5   2     8884.19     9305.06    142.36 o
  -3   5   2    15047.52    16426.31    376.45 o
  -1   5   2    18089.05    20924.48    252.73 o
   1   5   2    10041.21    10289.31    219.60 o
   3   5   2      795.13     1031.43     58.78 o
   5   5   2     3066.37     3441.24     87.06 o
   7   5   2     5312.44     5377.77    109.53 o
   9   5   2      684.18      710.60     79.54 o
  11   5   2      173.51      269.64     38.35 o
  13   5   2    12194.89    12731.36    245.65 o
  15   5   2        7.04        0.00     44.39 o
  17   5   2       31.15        0.00     33.22 o
  19   5   2      622.77      543.87     67.03 o
  21   5   2     3059.11     2747.63    131.71 o
  23   5   2      402.77      333.73     59.26 o
  25   5   2      243.59      191.21     51.65 o
  27   5   2       14.30        0.00     46.21 o
  29   5   2       76.31        9.31     43.22 o
  31   5   2       77.06        2.01     46.55 o
  33   5   2       23.78       66.90     53.02 o
  35   5   2       85.55       67.79     53.74 o
  37   5   2       95.46       18.79     54.99 o
  39   5   2        1.28       18.99     56.53 o
  41   5   2      552.11      526.79    110.66 o
  43   5   2        0.12       86.41     71.91 o
  45   5   2       12.97      122.51    112.20 o
 -46   6   2      284.46      171.60     91.41 o
 -44   6   2       21.94       33.02     63.90 o
 -42   6   2       87.54       64.93     66.59 o
 -40   6   2     6134.41     5900.67    262.62 o
 -38   6   2      521.94      524.85     87.89 o
 -36   6   2     3608.77     3931.46    186.38 o
 -34   6   2      606.36      727.87    102.61 o
 -32   6   2     3869.38     3957.52    178.21 o
 -30   6   2      268.18      219.24     59.72 o
 -28   6   2     1734.34     1770.66    121.49 o
 -26   6   2     1090.15      981.14     92.06 o
 -24   6   2     1207.11     1290.45    112.57 o
 -22   6   2     9455.65     9757.12    258.75 o
 -20   6   2      119.94      129.85     42.08 o
 -18   6   2     8693.79     7885.53    175.05 o
 -16   6   2      383.88      605.67     52.59 o
 -14   6   2      688.79      749.84     51.22 o
 -12   6   2     1200.21     1191.80     61.87 o
 -10   6   2    26163.44    25611.84    292.25 o
  -8   6   2    27397.97    26412.30    341.91 o
  -6   6   2    30981.41    31367.71    314.14 o
  -4   6   2    29808.89    27835.08    327.20 o
  -2   6   2     1363.44     1324.21     68.12 o
   0   6   2      281.78      388.99     36.17 o
   2   6   2    46961.07    48350.41    603.43 o
   4   6   2     8245.07     7859.85    138.32 o
   6   6   2    17308.46    17212.63    238.39 o
   8   6   2     1323.51     1590.07     70.53 o
  10   6   2    25227.87    24291.88    334.25 o
  12   6   2     5184.69     4961.42    153.34 o
  14   6   2     3704.40     4242.07    170.37 o
  16   6   2     2546.42     2452.85    124.57 o
  18   6   2      328.95      261.85     55.62 o
  20   6   2     3055.76     3254.72    147.67 o
  22   6   2      987.62     1178.55    101.01 o
  24   6   2     5833.23     5594.60    187.06 o
  26   6   2     1650.92     1631.24    122.89 o
  28   6   2     2223.87     2524.67    149.86 o
  30   6   2     4689.84     4815.20    197.06 o
  32   6   2     6629.30     6546.37    305.95 o
  34   6   2        3.16       58.11     55.20 o
  36   6   2      704.36      517.62     84.99 o
  38   6   2      233.36      119.48     65.20 o
  40   6   2      152.20      144.49     66.82 o
  42   6   2      198.39      300.27    110.33 o
  44   6   2      574.00      614.06    273.88 o
 -45   7   2        0.27       38.83     97.27 o
 -43   7   2      130.19      203.15     91.18 o
 -41   7   2      105.14      161.52     92.24 o
 -39   7   2      878.09     1057.56    135.92 o
 -37   7   2       19.52        0.00     55.10 o
 -35   7   2      187.49      229.20     73.46 o
 -33   7   2       71.98      158.99     70.96 o
 -31   7   2     3657.58     3562.26    255.93 o
 -29   7   2     3377.18     3331.73    168.00 o
 -27   7   2     2167.90     2314.45    141.50 o
 -25   7   2     1380.61     1344.24    126.46 o
 -23   7   2      689.26      794.71     97.97 o
 -21   7   2      182.06      152.63     47.17 o
 -19   7   2     1002.94      733.53     91.14 o
 -17   7   2     2936.90     3406.03    127.80 o
 -15   7   2     5737.18     6533.69    165.16 o
 -13   7   2      777.39      840.22     57.77 o
 -11   7   2     8067.17     7773.84    148.28 o
  -9   7   2        0.82       14.43     22.35 o
  -7   7   2     6985.76     7333.15    133.63 o
  -5   7   2     5115.67     4550.23    103.52 o
  -3   7   2     1972.43     2171.65    111.37 o
  -1   7   2     8106.36     8515.18    153.42 o
   1   7   2     2575.29     2703.31    100.12 o
   3   7   2    14681.84    14986.22    227.10 o
   5   7   2     1493.94     1364.61     68.31 o
   7   7   2     7427.98     7991.08    162.60 o
   9   7   2      103.80      140.90     39.38 o
  11   7   2        9.45        0.00     39.20 o
  13   7   2      459.16      489.04     71.87 o
  15   7   2      327.03      274.85     69.13 o
  17   7   2     1300.11     1305.35    109.50 o
  19   7   2      438.80      363.57     83.02 o
  21   7   2     4787.45     4862.02    186.03 o
  23   7   2     4128.16     4080.60    179.09 o
  25   7   2     1099.41     1082.62    105.18 o
  27   7   2       30.79        0.00     74.44 o
  29   7   2      401.84      316.78     70.28 o
  31   7   2      203.75      214.66     69.82 o
  33   7   2        7.57        0.00     54.32 o
  35   7   2      189.97      121.35     63.64 o
  37   7   2     1185.27     1307.73    126.93 o
  39   7   2      755.25      703.67    106.77 o
  41   7   2        9.22        0.00     77.05 o
 -42   8   2      103.38        0.00    105.74 o
 -40   8   2     1564.83     1642.25    187.02 o
 -38   8   2        1.77        0.00     64.26 o
 -36   8   2       55.37        0.00     62.33 o
 -34   8   2     1777.87     2364.87    180.93 o
 -32   8   2     2314.71     2352.80    178.59 o
 -30   8   2    11438.10    12031.19    341.46 o
 -28   8   2     1901.11     2084.11    161.38 o
 -26   8   2     1164.93     1072.74    123.25 o
 -24   8   2       94.22      146.31     60.91 o
 -22   8   2      490.89      379.56     88.67 o
 -20   8   2      881.47      792.19     97.98 o
 -18   8   2     1628.06     1451.22    114.38 o
 -16   8   2     5611.18     5597.61    179.71 o
 -14   8   2     1404.27     1636.21    111.64 o
 -12   8   2     5502.45     4972.11    150.22 o
 -10   8   2     3136.87     3125.83    115.49 o
  -8   8   2     2030.42     1943.49     87.07 o
  -6   8   2      750.11      810.33     56.12 o
  -4   8   2     4725.61     4716.64    192.56 o
  -2   8   2       62.21       74.01     27.31 o
   0   8   2     1425.47     1268.28     72.09 o
   2   8   2       58.35        8.86     25.23 o
   4   8   2    11596.37    11426.66    210.05 o
   6   8   2     3297.74     3208.48    124.72 o
   8   8   2    15650.58    15433.51    304.94 o
  10   8   2     1034.13      996.01    105.40 o
  12   8   2     5382.13     5329.88    176.04 o
  14   8   2     3671.92     3607.45    177.25 o
  16   8   2       34.37       26.32     42.85 o
  18   8   2    16142.37    16127.54    341.78 o
  20   8   2      366.31      323.33     64.54 o
  22   8   2     5711.19     5400.05    208.59 o
  24   8   2       37.26       47.74     48.77 o
  26   8   2     1481.83     1713.00    156.99 o
  28   8   2      106.52      120.72     64.80 o
  30   8   2       37.44       34.84     57.51 o
  32   8   2     2760.99     2676.94    174.13 o
  34   8   2       24.00       80.05     61.22 o
  36   8   2     1618.93     1547.24    173.30 o
  38   8   2       32.11       12.49     71.12 o
 -39   9   2       40.32       12.17     99.60 o
 -37   9   2      106.15       77.24     98.66 o
 -35   9   2      557.77      375.39     96.61 o
 -33   9   2      935.66     1010.78    124.70 o
 -31   9   2      276.98      330.96     82.33 o
 -29   9   2     2563.13     2725.01    192.96 o
 -27   9   2      352.01      450.06     99.27 o
 -25   9   2     5083.26     5631.72    246.43 o
 -23   9   2      283.24      438.35     81.01 o
 -21   9   2    12261.08    11987.55    385.73 o
 -19   9   2      426.82      466.13     82.88 o
 -17   9   2     9016.92     8653.99    265.61 o
 -15   9   2       33.38       85.89     53.52 o
 -13   9   2      200.23      199.94     57.81 o
 -11   9   2     9710.41     9539.26    266.47 o
  -9   9   2      691.91      262.92     80.18 o
  -7   9   2     4508.72     4620.41    137.83 o
  -5   9   2     3141.12     3037.73    111.03 o
  -3   9   2      917.17     1024.95    101.96 o
  -1   9   2     1084.42     1008.85     75.90 o
   1   9   2       97.42       61.06     34.32 o
   3   9   2     3902.62     4008.60    186.92 o
   5   9   2     5823.79     5993.44    187.74 o
   7   9   2     1954.73     2147.42    128.91 o
   9   9   2     6616.62     6504.74    256.50 o
  11   9   2     3668.56     3912.35    212.85 o
  13   9   2     2491.20     2469.04    155.55 o
  15   9   2     2036.71     1850.96    132.34 o
  17   9   2      518.24      597.53     81.32 o
  19   9   2     1146.05     1042.78    105.32 o
  21   9   2     3081.24     2999.03    171.28 o
  23   9   2       34.76        0.00     64.74 o
  25   9   2     2509.70     2657.17    170.32 o
  27   9   2       34.56       87.97     56.12 o
  29   9   2     1595.72     1546.05    140.41 o
  31   9   2      655.05      707.33    127.95 o
  33   9   2       15.92        0.00     62.18 o
  35   9   2        1.74        0.00    102.87 o
 -36  10   2      456.83      448.81    157.71 o
 -34  10   2      119.24      143.29    109.18 o
 -32  10   2      409.10      407.39     89.32 o
 -30  10   2      428.21      383.52     86.63 o
 -28  10   2        1.97       43.57     58.69 o
 -26  10   2      995.72     1261.50    134.33 o
 -24  10   2     1254.84     1317.24    211.21 o
 -22  10   2     1937.94     2083.55    171.98 o
 -20  10   2       55.88      177.67     76.90 o
 -18  10   2     2304.90     2083.56    157.02 o
 -16  10   2       28.27      184.25     57.31 o
 -14  10   2     1037.48     1056.43    112.17 o
 -12  10   2      649.12      866.20    143.48 o
 -10  10   2       94.57       62.65     63.22 o
  -8  10   2     4447.00     4650.46    178.73 o
  -6  10   2      200.95      129.94     46.43 o
  -4  10   2     4023.51     4637.48    176.09 o
  -2  10   2      172.81      151.58     57.44 o
   0  10   2     1734.80     1678.80    126.45 o
   2  10   2      146.59       41.37     53.18 o
   4  10   2       63.99       59.90     43.65 o
   6  10   2      490.38      631.53     78.74 o
   8  10   2        6.96        0.00     41.64 o
  10  10   2      231.17      296.43     60.48 o
  12  10   2      707.81      429.95     73.68 o
  14  10   2      727.04      633.17     95.98 o
  16  10   2       84.83       74.71     51.88 o
  18  10   2       41.44        0.00     56.74 o
  20  10   2     1797.78     1698.91    139.72 o
  22  10   2      584.05      671.90     93.14 o
  24  10   2      789.02      745.13     97.53 o
  26  10   2     3923.64     3930.47    229.66 o
  28  10   2      889.40     1177.25    160.47 o
  30  10   2       99.75       75.74    102.34 o
  32  10   2      296.97      567.17    170.67 o
 -31  11   2        2.91       74.50    117.30 o
 -29  11   2      824.25     1093.91    208.83 o
 -27  11   2      207.32      336.98    100.49 o
 -25  11   2     1569.62     1433.40    149.79 o
 -23  11   2      141.55      252.21     79.52 o
 -21  11   2        7.80       22.26     52.28 o
 -19  11   2        1.16       63.14     59.33 o
 -17  11   2     2162.81     2284.78    170.34 o
 -15  11   2     1650.79     2045.05    161.43 o
 -13  11   2     1191.07     1080.78    148.87 o
 -11  11   2     1091.96     1103.31    127.02 o
  -9  11   2       34.33        0.00     46.80 o
  -7  11   2      175.27      221.73     77.12 o
  -5  11   2      707.40      778.71    105.03 o
  -3  11   2      228.13      164.11     62.09 o
  -1  11   2       81.51       39.28     60.98 o
   1  11   2      496.66      308.75    147.86 o
   3  11   2      672.93      735.75     96.08 o
   5  11   2     1769.10     1703.19    144.12 o
   7  11   2     1392.59     1654.00    187.09 o
   9  11   2     2062.42     1924.56    155.48 o
  11  11   2        1.84      109.74     58.30 o
  13  11   2        4.31       77.05     57.31 o
  15  11   2      318.62      466.20     85.49 o
  17  11   2      971.24     1123.09    123.26 o
  19  11   2      480.05      270.76    100.92 o
  21  11   2      681.49      591.46    106.67 o
  23  11   2      669.86      708.62    119.61 o
  25  11   2       71.65      134.10     88.75 o
  27  11   2       18.23      239.53    101.23 o
 -24  12   2       55.98        0.00     93.26 o
 -22  12   2      856.01      692.88    116.45 o
 -20  12   2       32.59      161.26     72.31 o
 -18  12   2       18.11       72.99     61.91 o
 -16  12   2        9.16       51.20     61.09 o
 -14  12   2      613.91      429.45     83.43 o
 -12  12   2      192.68      198.42     67.82 o
 -10  12   2     1227.36     1351.21    187.68 o
  -8  12   2     2379.16     2459.74    260.51 o
  -6  12   2      727.11      789.66    155.55 o
  -4  12   2        0.93        0.00     68.29 o
  -2  12   2      103.97      190.01    128.25 o
   0  12   2      216.80      331.07     93.66 o
   2  12   2      236.89      397.09    104.32 o
   4  12   2       28.08        0.00     80.84 o
   6  12   2      184.47       89.80     81.27 o
   8  12   2      169.62       74.55     69.24 o
  10  12   2      192.39      152.62     76.91 o
  12  12   2       38.64      120.75     68.64 o
  14  12   2     1049.24     1347.28    156.45 o
  16  12   2       29.09       79.45     75.84 o
  18  12   2        4.13        0.00     73.56 o
  20  12   2        5.79       24.93     98.70 o
 -15  13   2       85.27       56.70    103.05 o
 -13  13   2      190.82      365.37    135.89 o
 -11  13   2       32.31      236.06    123.25 o
  -9  13   2       22.19       67.64     91.03 o
  -7  13   2      169.52      305.97    168.45 o
   1  13   2      733.72      541.35    152.71 o
   3  13   2      134.44      522.05    216.01 o
   5  13   2      402.38      494.78    157.14 o
   7  13   2      105.51      328.71    175.33 o
   9  13   2      265.91      292.43    198.25 o
  11  13   2      156.02      129.89     95.42 o
 -51   1   3      351.85      364.23    136.72 o
 -49   1   3      154.13      188.85    121.25 o
 -47   1   3        1.58      160.87     88.75 o
 -45   1   3     1831.93     2113.79    353.52 o
 -43   1   3     1197.66     1635.59    223.71 o
 -41   1   3        1.02      177.02     69.08 o
 -39   1   3    26719.67    27063.72    537.34 o
 -37   1   3     3504.90     3621.38    145.39 o
 -35   1   3     1094.94      846.42     71.79 o
 -33   1   3     5397.74     5591.98    134.51 o
 -31   1   3     1385.54     1413.75     65.27 o
 -29   1   3     5156.96     5536.89    109.47 o
 -27   1   3     1353.75     1435.63     63.46 o
 -25   1   3      277.11      215.77     33.24 o
 -23   1   3     2538.06     2378.91     76.70 o
 -21   1   3    27073.33    29054.66    315.72 o
 -19   1   3    11661.16    11610.91    189.79 o
 -17   1   3     4110.06     4398.83    108.22 o
 -15   1   3      414.08      396.87     40.03 o
 -13   1   3       46.20        0.00     18.19 o
 -11   1   3    18924.42    20987.17    310.71 o
  -9   1   3    20425.31    24132.82    273.77 o
  -7   1   3    20356.77    18166.50    212.94 o
  -5   1   3     3789.69     2370.21     74.41 o
  -3   1   3      476.25      170.91     21.84 o
  -1   1   3    10716.04     7471.27    132.34 o
   1   1   3    19617.94    24536.92    291.56 o
   3   1   3    23961.44    30815.38    327.70 o
   5   1   3    24188.52    26406.41    318.51 o
   7   1   3    15296.16    12419.79    166.66 o
   9   1   3    58719.71    56689.70    578.73 o
  11   1   3     3135.61     2369.51     65.47 o
  13   1   3      308.94      227.77     28.78 o
  15   1   3      107.42      232.64     31.19 o
  17   1   3    26778.21    28639.25    326.05 o
  19   1   3     6964.03     7079.91    131.81 o
  21   1   3    10241.38     9814.25    165.36 o
  23   1   3      530.08      558.17     51.31 o
  25   1   3    12797.84    12637.07    212.13 o
  27   1   3     2352.08     2465.27    110.51 o
  29   1   3    11292.43    11029.07    293.74 o
  31   1   3     2184.39     2379.74    159.34 o
  33   1   3      105.97      154.35     64.24 o
  35   1   3     1341.68     1753.27    232.65 o
  37   1   3      871.23      984.71    183.68 o
  39   1   3     1166.24     1091.44    205.81 o
  41   1   3       16.62      111.77     84.97 o
  43   1   3        4.55        0.00     72.52 o
  45   1   3       20.13      100.13    123.76 o
 -52   2   3       17.66        2.29    124.91 o
 -50   2   3     1170.27     1575.28    230.83 o
 -48   2   3       24.14        0.00     80.59 o
 -46   2   3      202.13        2.36    136.37 o
 -44   2   3      227.18      190.80     89.32 o
 -42   2   3     1716.62     1326.57    210.04 o
 -40   2   3     3780.94     4238.94    242.91 o
 -38   2   3     1809.15     1886.51    118.44 o
 -36   2   3     3747.69     3839.89    152.80 o
 -34   2   3     2323.17     2291.41    119.32 o
 -32   2   3    12088.98    11925.30    248.06 o
 -30   2   3     2957.01     3130.21    100.38 o
 -28   2   3        3.19       31.67     26.25 o
 -26   2   3    16774.22    17518.19    238.88 o
 -24   2   3      673.62      729.23     50.92 o
 -22   2   3     7121.33     6914.76    128.12 o
 -20   2   3     1133.64     1099.22     74.58 o
 -18   2   3     9626.05     8950.60    150.46 o
 -16   2   3      556.61      691.25     43.64 o
 -14   2   3      128.47      440.38     38.19 o
 -12   2   3     4368.17     3785.87     87.84 o
 -10   2   3     3268.47     2479.44     67.17 o
  -8   2   3    49622.25    52153.87    534.31 o
  -6   2   3     5008.92     5442.07     95.83 o
  -4   2   3    77511.77    74347.62    727.50 o
  -2   2   3    15527.24    14808.75    530.13 o
   0   2   3    33049.27    36545.40    386.91 o
   2   2   3     1250.10     1231.41     43.66 o
   4   2   3      200.32       69.97     19.90 o
   6   2   3        4.77       24.38     13.83 o
   8   2   3    15112.84    14864.53    191.63 o
  10   2   3    77232.83    78018.02    866.74 o
  12   2   3    39693.63    43046.16    480.81 o
  14   2   3     6463.86     5747.87    122.39 o
  16   2   3      535.93      546.64     50.86 o
  18   2   3     7232.13     7221.64    139.72 o
  20   2   3      322.38      360.81     42.40 o
  22   2   3     1974.48     2132.64     84.83 o
  24   2   3     1337.16     1029.14     80.54 o
  26   2   3      341.04      390.60     63.03 o
  28   2   3     2962.76     3208.63    133.58 o
  30   2   3     1832.68     1588.27    105.07 o
  32   2   3     4798.75     4489.81    208.21 o
  34   2   3     2332.54     2464.47    220.85 o
  36   2   3     4871.10     4543.72    318.70 o
  38   2   3      286.73      512.86    148.08 o
  40   2   3     1408.81     1405.01    237.78 o
  42   2   3      474.33      225.42    104.51 o
  44   2   3      885.47      904.88    201.00 o
 -51   3   3      926.30      591.30    231.48 o
 -49   3   3       67.39        0.00    111.16 o
 -47   3   3     1250.61     1507.64    189.55 o
 -45   3   3     1269.09     1182.58    182.77 o
 -43   3   3     2389.78     2542.25    164.06 o
 -41   3   3      104.48      189.81     57.23 o
 -39   3   3     5675.55     5848.03    191.99 o
 -37   3   3      858.21      783.91     95.15 o
 -35   3   3      379.07      438.26     66.25 o
 -33   3   3      399.93      386.58     58.55 o
 -31   3   3       20.40       12.11     33.27 o
 -29   3   3     6962.45     5496.39    163.31 o
 -27   3   3       75.14       43.78     27.10 o
 -25   3   3    11412.24    11896.82    187.65 o
 -23   3   3    10151.78     9432.94    169.04 o
 -21   3   3    11393.12    10281.37    186.71 o
 -19   3   3    14304.92    12712.57    182.73 o
 -17   3   3     9958.50    11006.70    162.65 o
 -15   3   3    19997.01    20658.26    242.27 o
 -13   3   3      664.28      526.31     37.43 o
 -11   3   3    14168.60    11839.99    182.74 o
  -9   3   3    61862.10    57716.82    604.35 o
  -7   3   3   120379.52   111552.45   1081.02 o
  -5   3   3    46720.08    53888.55    561.57 o
  -3   3   3    74325.41    68048.09    754.65 o
  -1   3   3    96727.88   103026.55   1093.70 o
   1   3   3     1341.72     2022.91     75.93 o
   3   3   3    37907.94    36215.57    402.95 o
   5   3   3     3088.32     2512.42    106.75 o
   7   3   3    35725.92    36270.91    375.53 o
   9   3   3     7487.11     7295.35    125.99 o
  11   3   3    36538.26    36641.68    450.26 o
  13   3   3    55454.97    58451.25    654.91 o
  15   3   3     1239.81     1725.33     89.23 o
  17   3   3     2328.82     2217.22    101.26 o
  19   3   3       10.64        0.00     31.22 o
  21   3   3     6558.70     6379.75    169.77 o
  23   3   3       59.26      116.57     42.64 o
  25   3   3     2867.65     3003.86    156.70 o
  27   3   3      521.16      435.33     66.47 o
  29   3   3       21.76        0.00     39.08 o
  31   3   3       11.83       24.85     43.60 o
  33   3   3        7.11       20.07     44.90 o
  35   3   3        4.62       54.68     55.59 o
  37   3   3        8.72        0.00     87.50 o
  39   3   3      148.72      162.61     86.58 o
  41   3   3      210.75      134.54    106.70 o
  43   3   3      438.41      241.75    118.91 o
  45   3   3      355.75      473.27    203.98 o
 -50   4   3      255.73      626.83    225.75 o
 -48   4   3     1188.75     1316.60    170.17 o
 -46   4   3      350.59      473.77    123.56 o
 -44   4   3     2428.76     2521.75    156.18 o
 -42   4   3      642.59      745.71     92.81 o
 -40   4   3     2257.67     2277.99    143.08 o
 -38   4   3       82.80       38.83     48.31 o
 -36   4   3     7299.68     7300.06    226.00 o
 -34   4   3     1955.06     1720.62    117.90 o
 -32   4   3      865.89     1132.81     97.51 o
 -30   4   3    12171.42    12190.90    263.20 o
 -28   4   3     4861.45     5112.82    162.65 o
 -26   4   3    21936.19    22046.45    398.09 o
 -24   4   3     4401.46     4379.83    115.46 o
 -22   4   3    48268.54    46510.23    479.99 o
 -20   4   3     7855.64     7852.06    152.92 o
 -18   4   3     4304.69     4130.05     98.92 o
 -16   4   3    12854.63    12351.21    182.08 o
 -14   4   3    12870.42    13156.95    204.96 o
 -12   4   3    13442.42    12714.65    179.89 o
 -10   4   3      601.15      452.61     37.37 o
  -8   4   3       62.75       63.10     24.54 o
  -6   4   3      416.68      533.29     55.28 o
  -4   4   3     3810.78     3788.40    138.88 o
  -2   4   3      620.27      605.20     44.98 o
   0   4   3    13034.38    13598.86    336.43 o
   2   4   3     5477.13     4810.39    104.95 o
   4   4   3    57614.10    54756.83    756.12 o
   6   4   3    38112.16    37703.69    379.22 o
   8   4   3    64281.97    66105.36    602.75 o
  10   4   3    23939.71    27590.30    333.63 o
  12   4   3    26792.43    27974.43    338.80 o
  14   4   3    12135.57    11016.55    221.06 o
  16   4   3      598.98      482.51     59.57 o
  18   4   3     5702.56     6249.94    169.08 o
  20   4   3    11403.34    11379.62    241.38 o
  22   4   3    22988.50    22139.13    366.35 o
  24   4   3     2458.99     2499.36    127.42 o
  26   4   3     9924.68    10067.70    261.45 o
  28   4   3      270.16      205.50     55.21 o
  30   4   3      592.07      489.39     76.13 o
  32   4   3     1982.13     1783.40    124.91 o
  34   4   3     4366.33     4583.40    186.26 o
  36   4   3      429.88      567.27    106.80 o
  38   4   3      192.31      201.11     80.68 o
  40   4   3     1692.14     1920.54    175.66 o
  42   4   3       77.72       54.83     81.11 o
  44   4   3      139.09      123.76    145.53 o
 -49   5   3        6.13        0.00    100.05 o
 -47   5   3      340.70      261.30     93.94 o
 -45   5   3      589.08      579.38     93.79 o
 -43   5   3     2669.04     3188.41    194.28 o
 -41   5   3        8.74       79.41     55.24 o
 -39   5   3     2301.30     2582.09    156.18 o
 -37   5   3     9805.43    10094.58    353.44 o
 -35   5   3      252.39      448.74     72.67 o
 -33   5   3       14.86       33.02     42.52 o
 -31   5   3     1806.35     1304.77    105.80 o
 -29   5   3     1935.28     1602.31    111.24 o
 -27   5   3      544.45      589.74     81.59 o
 -25   5   3     4699.48     4156.48    151.23 o
 -23   5   3      184.66      253.25     44.87 o
 -21   5   3     8833.32     9287.43    166.60 o
 -19   5   3      103.96       56.26     26.41 o
 -17   5   3     8287.72     8175.17    150.73 o
 -15   5   3    10739.73    11117.24    179.25 o
 -13   5   3    13782.35    13353.80    198.64 o
 -11   5   3      951.98      808.08     53.40 o
  -9   5   3    15932.29    15180.72    344.83 o
  -7   5   3     1809.31     2354.66     71.38 o
  -5   5   3    47320.22    47536.10    649.74 o
  -3   5   3     8449.74     7155.82    130.74 o
  -1   5   3    47757.31    46905.29    549.61 o
   1   5   3     8918.73     7956.85    138.89 o
   3   5   3    16011.87    17104.15    224.24 o
   5   5   3     2049.81     2270.47     94.68 o
   7   5   3    18317.01    18875.92    255.80 o
   9   5   3     8973.43     9380.82    152.57 o
  11   5   3     1658.08     1350.85     72.73 o
  13   5   3     9675.72     9427.59    286.13 o
  15   5   3     8333.65     8510.22    203.59 o
  17   5   3     5202.19     5402.21    187.44 o
  19   5   3     6505.18     5427.32    168.78 o
  21   5   3     2387.63     2723.57    133.38 o
  23   5   3     2434.34     1903.50    120.76 o
  25   5   3     1890.67     1995.09    137.60 o
  27   5   3     9946.84    10240.13    256.67 o
  29   5   3     5918.15     6141.98    231.13 o
  31   5   3      795.30      664.26     87.05 o
  33   5   3     6955.52     7457.52    231.44 o
  35   5   3      607.95      620.04     87.45 o
  37   5   3       49.56      159.90     56.05 o
  39   5   3      470.47      433.83     92.75 o
  41   5   3        0.57       39.55     64.86 o
  43   5   3      735.71      515.58    124.32 o
 -48   6   3      203.06       36.30    108.98 o
 -46   6   3      630.05      492.21    135.63 o
 -44   6   3     1293.78     1100.99    128.44 o
 -42   6   3       60.47       86.33     61.00 o
 -40   6   3     9755.77     9935.58    311.64 o
 -38   6   3       50.91       67.40     63.70 o
 -36   6   3     8506.54     9411.06    389.78 o
 -34   6   3      221.82       97.26     66.88 o
 -32   6   3     4158.47     3647.32    236.59 o
 -30   6   3       11.31       41.80     42.80 o
 -28   6   3      538.77      559.11     76.56 o
 -26   6   3      207.22      303.36     60.13 o
 -24   6   3     2510.69     2905.08    139.91 o
 -22   6   3     9222.33     8974.76    268.54 o
 -20   6   3      626.00      738.03     67.16 o
 -18   6   3    18438.04    18083.60    239.85 o
 -16   6   3     2485.03     2892.39     90.03 o
 -14   6   3    18960.40    18971.47    245.10 o
 -12   6   3      116.04      154.93     31.43 o
 -10   6   3     4307.31     4962.24    127.25 o
  -8   6   3    18809.10    19031.33    225.43 o
  -6   6   3     1325.93     1529.76     72.85 o
  -4   6   3    46680.84    45047.11    413.07 o
  -2   6   3     4100.41     3794.10     95.18 o
   0   6   3      168.57      248.54     33.95 o
   2   6   3      963.86     1322.71     63.52 o
   4   6   3    26442.63    26729.71    344.86 o
   6   6   3    12297.79    11551.90    199.43 o
   8   6   3     3686.44     3756.81    115.93 o
  10   6   3      234.28      197.86     43.71 o
  12   6   3        2.75        1.61     31.66 o
  14   6   3    10880.55    10652.08    239.82 o
  16   6   3     1748.47     2040.11    119.06 o
  18   6   3      499.45      767.65     81.86 o
  20   6   3      562.90      436.40     69.01 o
  22   6   3       10.86        4.28     44.46 o
  24   6   3     2294.10     1838.97    126.72 o
  26   6   3     6588.81     7079.00    219.55 o
  28   6   3       31.67       24.79     55.16 o
  30   6   3     4249.72     4240.01    190.34 o
  32   6   3     1325.28     1314.75    179.93 o
  34   6   3      375.11      332.01     75.07 o
  36   6   3     1273.20     1682.21    162.88 o
  38   6   3       55.48      152.24     64.55 o
  40   6   3       49.00        0.00     76.81 o
  42   6   3      687.79      809.69    217.15 o
 -45   7   3      246.43      114.41     91.50 o
 -43   7   3      548.69      537.66    106.32 o
 -41   7   3        0.93        0.00     59.50 o
 -39   7   3        2.26        3.29     61.05 o
 -37   7   3     2388.06     2636.39    185.26 o
 -35   7   3       90.55       51.40     65.61 o
 -33   7   3     1424.39     1394.41    141.46 o
 -31   7   3       22.95      103.05     65.11 o
 -29   7   3      160.27      145.78     85.40 o
 -27   7   3     1109.86     1390.17    126.29 o
 -25   7   3     7074.90     7284.36    280.68 o
 -23   7   3     2640.07     2959.75    145.80 o
 -21   7   3     4973.96     4457.22    166.36 o
 -19   7   3       31.37       56.77     34.22 o
 -17   7   3     1047.85      915.30     74.80 o
 -15   7   3     7655.29     7608.75    150.34 o
 -13   7   3      142.32      172.24     35.68 o
 -11   7   3    10733.95    10306.13    199.48 o
  -9   7   3     4654.33     4765.18    106.92 o
  -7   7   3      138.76      134.05     40.41 o
  -5   7   3      958.44     1050.13     67.43 o
  -3   7   3     1231.55     1087.14     68.20 o
  -1   7   3     4126.82     4291.03    108.25 o
   1   7   3     7917.87     8777.96    205.46 o
   3   7   3     9347.16     8526.86    155.58 o
   5   7   3      391.52      138.29     35.10 o
   7   7   3    11789.85    12799.08    233.63 o
   9   7   3      763.58      677.57     69.94 o
  11   7   3       13.34       51.79     36.32 o
  13   7   3       24.04       20.55     32.75 o
  15   7   3      523.05      312.68     67.93 o
  17   7   3    12389.26    12150.86    320.04 o
  19   7   3      605.33      428.20     81.97 o
  21   7   3     4607.96     4492.92    186.06 o
  23   7   3      376.88      317.48     70.41 o
  25   7   3      304.88      159.74     61.19 o
  27   7   3       12.13       29.57     53.73 o
  29   7   3       29.33       91.62     59.42 o
  31   7   3     2279.81     2280.71    158.18 o
  33   7   3      509.89      433.09     94.13 o
  35   7   3      425.47      384.58     78.85 o
  37   7   3       34.48      138.72     65.78 o
  39   7   3      606.33      299.31     93.92 o
  41   7   3      128.46      242.83    154.13 o
 -42   8   3      171.42      204.02    118.12 o
 -40   8   3      169.75      151.62     79.77 o
 -38   8   3      130.89       36.49     63.34 o
 -36   8   3      129.08      160.86     76.83 o
 -34   8   3       61.77       34.15     65.86 o
 -32   8   3     5331.35     5669.05    277.79 o
 -30   8   3       14.29        6.49     57.05 o
 -28   8   3       91.24      138.76     64.26 o
 -26   8   3      440.62      280.54     77.27 o
 -24   8   3      334.42      721.57    145.11 o
 -22   8   3     5692.82     5774.90    216.29 o
 -20   8   3     2357.24     2099.80    147.99 o
 -18   8   3     7398.69     7316.30    233.51 o
 -16   8   3      826.35      776.54     79.54 o
 -14   8   3       90.22      128.60     42.50 o
 -12   8   3     1038.19     1186.75     85.47 o
 -10   8   3       10.01       67.68     33.73 o
  -8   8   3      112.41      108.52     29.31 o
  -6   8   3      768.15      819.21     56.74 o
  -4   8   3     5249.68     5090.00    140.06 o
  -2   8   3     2356.63     2623.99     90.95 o
   0   8   3      376.55      295.86     41.22 o
   2   8   3     1104.67      830.51     64.76 o
   4   8   3      398.35      271.91     49.35 o
   6   8   3       22.35        8.55     33.50 o
   8   8   3       49.49       44.40     39.34 o
  10   8   3     3059.20     3077.08    164.11 o
  12   8   3     1579.79     1697.90    118.33 o
  14   8   3     1726.56     1981.40    130.47 o
  16   8   3     5481.76     5005.37    192.95 o
  18   8   3      656.84      622.35     83.53 o
  20   8   3      947.77     1175.59    111.14 o
  22   8   3      829.18      656.31     88.87 o
  24   8   3      446.99      297.46     71.28 o
  26   8   3      325.40      281.58     69.86 o
  28   8   3      576.96      564.60     91.83 o
  30   8   3        1.28        0.00     51.20 o
  32   8   3       18.58       87.92     66.20 o
  34   8   3       73.47        0.00     56.10 o
  36   8   3        0.84      160.02     73.19 o
  38   8   3       18.70      161.00     83.97 o
 -39   9   3       84.30        0.00    115.52 o
 -37   9   3        8.08      139.16     89.51 o
 -35   9   3      385.65      450.46    101.77 o
 -33   9   3       65.49      167.14     70.16 o
 -31   9   3      616.85      762.57    110.06 o
 -29   9   3      260.85      243.30     93.70 o
 -27   9   3       17.06       85.34     61.87 o
 -25   9   3     4872.05     4950.82    233.85 o
 -23   9   3      354.65      500.40     88.14 o
 -21   9   3      218.69      150.96     60.65 o
 -19   9   3      240.36      102.24     74.80 o
 -17   9   3      178.47      127.28     53.79 o
 -15   9   3     4126.96     4003.99    190.18 o
 -13   9   3      278.75      374.80     71.08 o
 -11   9   3        0.41        0.00     34.26 o
  -9   9   3     1346.22     1224.41     91.18 o
  -7   9   3        2.05       29.54     37.19 o
  -5   9   3     9317.39     9388.69    228.08 o
  -3   9   3     1736.47     1690.21     85.15 o
  -1   9   3      963.26     1104.62     87.19 o
   1   9   3      160.08      161.17     54.95 o
   3   9   3       17.68        0.00     50.89 o
   5   9   3     4880.70     4769.05    191.60 o
   7   9   3     2260.67     1795.87    121.84 o
   9   9   3     3095.94     3087.48    154.53 o
  11   9   3     1793.42     1916.10    145.97 o
  13   9   3      520.45      586.81     84.74 o
  15   9   3      104.87       72.58     56.19 o
  17   9   3       16.20      139.28     51.89 o
  19   9   3       91.66       35.35     47.53 o
  21   9   3      244.71      185.06     59.36 o
  23   9   3        8.02       90.48     53.02 o
  25   9   3      663.93      716.74     94.05 o
  27   9   3        7.00        0.00     66.78 o
  29   9   3       55.98       78.43     61.72 o
  31   9   3      265.91      316.96     80.10 o
  33   9   3       21.98       33.98     69.97 o
  35   9   3      898.26      634.30    144.08 o
 -36  10   3      113.52        0.00    104.84 o
 -34  10   3      217.99       63.79    114.04 o
 -32  10   3      567.65      450.92     94.37 o
 -30  10   3        2.39      105.23     65.00 o
 -28  10   3     1702.18     1449.10    150.68 o
 -26  10   3      756.00      858.31    124.81 o
 -24  10   3      222.13      417.86     85.28 o
 -22  10   3     1305.15     1249.73    131.01 o
 -20  10   3     1153.13     1252.12    143.32 o
 -18  10   3     1157.77     1326.42    161.18 o
 -16  10   3       75.47      124.77     52.75 o
 -14  10   3     1097.18     1035.80    110.33 o
 -12  10   3       22.38       14.60     45.77 o
 -10  10   3      104.78      164.12     57.80 o
  -8  10   3      136.39      143.15     45.48 o
  -6  10   3       98.35      104.66     46.78 o
  -4  10   3     1902.50     2177.91    148.70 o
  -2  10   3        5.03       44.13     49.89 o
   0  10   3      169.79      208.11     54.30 o
   2  10   3      525.94      420.49     77.11 o
   4  10   3       37.27        0.00     48.46 o
   6  10   3      471.63      405.50     78.09 o
   8  10   3       28.71      103.23     51.90 o
  10  10   3      460.55      389.22     77.67 o
  12  10   3        5.02       22.71     52.50 o
  14  10   3     3844.51     3843.94    188.93 o
  16  10   3      483.49      457.78     75.12 o
  18  10   3      225.99      162.90     57.48 o
  20  10   3      151.47      124.01     91.48 o
  22  10   3        3.42       48.10     56.70 o
  24  10   3       72.34      125.16     71.53 o
  26  10   3        2.17        0.00     57.88 o
  28  10   3       15.01        0.00     98.74 o
  30  10   3      282.55       93.25    110.03 o
 -31  11   3      162.93      364.37    139.36 o
 -29  11   3      195.21      288.18    128.43 o
 -27  11   3      298.60      653.23    118.62 o
 -25  11   3      284.36      339.33     84.79 o
 -23  11   3       32.26       72.70     67.09 o
 -21  11   3      321.83      426.70     81.10 o
 -19  11   3      159.59      285.99     70.63 o
 -17  11   3      182.77      129.90     62.31 o
 -15  11   3      442.44      249.57     80.58 o
 -13  11   3      124.37       34.86     57.71 o
 -11  11   3      532.97      567.08     88.87 o
  -9  11   3       61.24       74.62     59.50 o
  -7  11   3      123.92      208.72     78.41 o
  -5  11   3      424.81      441.80     83.61 o
  -3  11   3      178.74      136.88     60.93 o
  -1  11   3     1679.76     2031.66    205.85 o
   1  11   3       62.79      109.56     69.40 o
   3  11   3      929.04      767.45     97.20 o
   5  11   3       39.80       35.87     60.43 o
   7  11   3      443.55      281.22     72.01 o
   9  11   3        3.14       43.16     57.33 o
  11  11   3     1727.67     1844.35    181.46 o
  13  11   3       20.80       14.77     54.99 o
  15  11   3      392.53      303.76     70.97 o
  17  11   3       12.64       80.09     53.10 o
  19  11   3      189.18      157.90     63.93 o
  21  11   3      859.28      857.71    108.68 o
  23  11   3       13.20       64.90     84.86 o
  25  11   3      500.44      632.60    142.06 o
 -24  12   3        0.89       60.16     99.67 o
 -22  12   3      218.86      134.16     79.32 o
 -20  12   3       43.82       32.41     60.59 o
 -18  12   3     1112.07     1033.19    138.38 o
 -16  12   3       98.63       57.88     77.75 o
 -14  12   3       56.22       59.70     58.44 o
 -12  12   3     1249.95     1182.18    143.14 o
 -10  12   3      981.66      652.97    212.25 o
  -8  12   3     1764.23     1914.68    208.70 o
  -6  12   3      707.81      615.35    127.75 o
  -4  12   3     1285.90      954.07    181.42 o
  -2  12   3      849.88     1003.35    154.81 o
   0  12   3       53.34       99.78     83.46 o
   2  12   3      129.23      121.31     89.76 o
   4  12   3     1060.64      811.67    126.19 o
   6  12   3      256.27       54.55     58.43 o
   8  12   3      377.55      289.19     77.37 o
  10  12   3        2.84       10.96     58.60 o
  12  12   3      428.99      299.40     93.87 o
  14  12   3      217.87      333.98    104.70 o
  16  12   3        1.77        0.00     82.94 o
  18  12   3      390.38      485.72    151.56 o
  20  12   3      311.33      154.11    119.98 o
 -15  13   3      657.90     1088.64    284.19 o
 -13  13   3      968.64     1106.88    280.18 o
 -11  13   3      308.55      421.12    117.07 o
  -9  13   3       15.33       44.80     87.98 o
  -7  13   3      793.77      307.11    221.17 o
  -5  13   3      278.73      354.09    175.33 o
  -1  13   3      485.73      531.71    185.64 o
   1  13   3     2018.42     2495.35    313.99 o
   3  13   3      292.84      246.42    115.10 o
   5  13   3      114.10      130.99    124.91 o
   7  13   3      222.53      251.41    130.06 o
   9  13   3      527.02      832.46    174.01 o
 -52   0   4      496.29      920.19    261.27 o
 -50   0   4      336.10      176.47    135.22 o
 -48   0   4      131.20      281.90    147.83 o
 -46   0   4      733.97     1242.20    295.65 o
 -44   0   4     2232.00     1691.40    315.13 o
 -42   0   4     2708.87     2354.90    356.39 o
 -40   0   4     5620.17     5640.30    474.42 o
 -38   0   4     2167.25     1869.94    155.81 o
 -36   0   4    14936.08    14358.94    293.41 o
 -34   0   4     1357.09     1560.54    101.82 o
 -32   0   4     3870.47     4179.51    143.02 o
 -30   0   4     2162.92     2621.48    115.98 o
 -28   0   4        8.14       40.52     32.99 o
 -26   0   4    13556.05    11568.34    226.80 o
 -24   0   4     7713.91     6573.34    159.11 o
 -22   0   4    19164.14    17869.00    319.08 o
 -20   0   4      452.80      357.23     57.77 o
 -18   0   4     1998.55     2095.49    106.48 o
 -16   0   4   122271.24   108520.70   6267.54 o
 -14   0   4     6380.23     6735.17    219.99 o
 -12   0   4   277072.25   267087.38   3463.17 o
 -10   0   4       54.61      202.39     40.09 o
  -8   0   4  1589859.00  1042373.94  52701.17 o
  -6   0   4     6778.99     7070.26    155.46 o
  -4   0   4    38023.76    29488.41    450.92 o
  -2   0   4      401.73      624.24     51.93 o
   0   0   4      287.80     1013.50     57.98 o
   2   0   4   222685.80   212213.31   3373.22 o
   4   0   4    57683.16    65848.64   1140.06 o
   6   0   4    25801.54    23584.72    394.31 o
   8   0   4   101073.13    95911.80   1321.81 o
  10   0   4       22.30       44.61     31.98 o
  12   0   4   144469.41   148787.41   2007.97 o
  14   0   4    86618.96    87633.76   1251.98 o
  16   0   4    16286.29    16418.49    573.81 o
  18   0   4      376.40      187.68     48.68 o
  20   0   4    22335.09    20998.17    357.26 o
  22   0   4    36161.62    38257.42    564.36 o
  24   0   4    28604.59    29070.64    469.13 o
  26   0   4    22873.65    21225.75    459.22 o
  28   0   4     4891.94     4684.90    265.35 o
  30   0   4     4469.56     4511.55    459.52 o
  32   0   4      795.70      774.65    228.04 o
  34   0   4      274.70      441.19    181.06 o
  36   0   4     1651.93     2023.72    356.39 o
  38   0   4     4947.52     5981.79    589.01 o
  40   0   4     3840.14     3468.75    482.44 o
  42   0   4       13.76      173.04    151.26 o
  44   0   4      319.42      433.16    221.17 o
 -53   1   4       29.36        0.00     88.24 o
 -51   1   4      629.62      445.17    355.81 o
 -49   1   4     1457.28     1415.49    219.96 o
 -47   1   4     1827.65     1921.59    243.41 o
 -45   1   4      282.66      493.62    136.13 o
 -43   1   4     5071.35     5407.84    365.74 o
 -41   1   4       94.85      140.79     57.17 o
 -39   1   4        4.54        8.70     41.38 o
 -37   1   4    15325.73    16784.11    312.85 o
 -35   1   4     1572.89     1223.80     85.10 o
 -33   1   4    17208.10    15946.56    212.95 o
 -31   1   4      549.15      508.45     45.16 o
 -29   1   4     9133.85     9524.49    149.42 o
 -27   1   4       11.48        7.92     22.75 o
 -25   1   4    10957.06     9373.86    148.52 o
 -23   1   4    16763.12    19254.33    243.99 o
 -21   1   4    18666.29    17049.35    297.98 o
 -19   1   4      185.57      189.79     32.88 o
 -17   1   4    44848.16    44843.91    499.34 o
 -15   1   4     1007.33      928.03     50.82 o
 -13   1   4    27924.68    28426.51    445.73 o
 -11   1   4     2394.90     2286.71     74.48 o
  -9   1   4    90551.58    85793.30    833.10 o
  -7   1   4    19581.30    17453.97    251.92 o
  -5   1   4     8406.40    10903.66    146.68 o
  -3   1   4     1328.66     2914.10     63.97 o
  -1   1   4      882.35      323.31     29.20 o
   1   1   4    36825.80    30943.23    414.61 o
   3   1   4      850.47      412.49     30.79 o
   5   1   4     1551.14     2512.60    105.06 o
   7   1   4    11879.42    13358.75    185.63 o
   9   1   4     5722.25     5945.46    114.40 o
  11   1   4    16046.47    12855.55    211.77 o
  13   1   4    24621.02    24686.78    309.74 o
  15   1   4   116173.95   119233.12   1076.60 o
  17   1   4      647.79      348.16     44.06 o
  19   1   4    16822.63    16834.94    232.54 o
  21   1   4     7891.14     7284.47    132.67 o
  23   1   4     2021.36     2065.17     87.07 o
  25   1   4     6202.09     6787.05    169.34 o
  27   1   4     4140.00     4025.86    257.86 o
  29   1   4     1175.73     1303.28    121.13 o
  31   1   4     2505.28     2214.49    183.95 o
  33   1   4     3224.33     3425.34    307.51 o
  35   1   4      786.20      849.55    180.15 o
  37   1   4      216.88      189.65    100.72 o
  39   1   4     1210.92     1083.83    414.83 o
  41   1   4      302.75       61.46    107.72 o
  43   1   4     1158.96     1276.86    232.46 o
 -52   2   4      593.47      455.83    218.30 o
 -50   2   4      563.38      383.83    131.61 o
 -48   2   4      623.93      983.64    253.82 o
 -46   2   4     1154.83     1093.96    187.57 o
 -44   2   4      442.45      469.92    123.72 o
 -42   2   4     4470.86     4711.22    198.73 o
 -40   2   4      406.55      385.16     68.95 o
 -38   2   4      654.38      752.59     82.86 o
 -36   2   4    12396.48    11813.62    258.33 o
 -34   2   4     2739.70     2750.36    129.39 o
 -32   2   4    11675.59    11665.63    202.61 o
 -30   2   4     2691.23     2434.85     78.58 o
 -28   2   4     4710.19     4424.64    103.80 o
 -26   2   4     2472.12     2818.72     91.66 o
 -24   2   4      991.93     1142.82     71.80 o
 -22   2   4     4235.88     3945.21    104.03 o
 -20   2   4     1151.94     1241.21     58.67 o
 -18   2   4      576.77      297.33     33.78 o
 -16   2   4    15115.65    16286.84    202.66 o
 -14   2   4    80732.44    78459.00    794.31 o
 -12   2   4    73963.76    71105.91    721.49 o
 -10   2   4    51827.70    45387.67    483.88 o
  -8   2   4     1615.61     1179.98     46.55 o
  -6   2   4     8298.12    12166.96    197.41 o
  -4   2   4    81701.38    83162.59    816.07 o
  -2   2   4      966.81     2198.32    126.50 o
   0   2   4    39390.84    40542.72    431.77 o
   2   2   4    18388.26    15251.61    201.47 o
   4   2   4      985.43      486.69     33.32 o
   6   2   4     3694.41     3701.40    103.01 o
   8   2   4    29112.82    27597.16    324.11 o
  10   2   4   117362.37   120897.92   1078.55 o
  12   2   4     5075.33     4840.77    113.69 o
  14   2   4    31188.71    29867.94    347.27 o
  16   2   4     5956.70     5722.51    123.96 o
  18   2   4    45043.14    45544.45    495.68 o
  20   2   4      589.75      641.31     52.07 o
  22   2   4     4153.70     4203.06    185.60 o
  24   2   4     1039.58     1256.60    109.41 o
  26   2   4      907.50      607.50     69.92 o
  28   2   4    11683.38    10867.27    239.53 o
  30   2   4      903.10      958.25    112.18 o
  32   2   4     2323.55     3050.02    183.07 o
  34   2   4      972.52     1114.91    125.42 o
  36   2   4     2922.00     3221.66    316.38 o
  38   2   4      546.77      634.19    192.52 o
  40   2   4     1819.25     1840.34    326.02 o
  42   2   4      995.39      660.03    165.71 o
  44   2   4      757.67     1009.57    292.21 o
 -49   3   4       65.31      118.15     79.88 o
 -47   3   4      101.43      151.09     70.79 o
 -45   3   4      213.40      252.10     88.55 o
 -43   3   4     1370.57     1199.81    110.70 o
 -41   3   4       12.33       14.76     48.29 o
 -39   3   4     1255.13     1296.70    108.06 o
 -37   3   4      119.59      125.46     50.28 o
 -35   3   4       36.23      114.78     46.39 o
 -33   3   4      911.04      742.29     78.25 o
 -31   3   4      921.71     1132.40     90.25 o
 -29   3   4    11717.79    12085.46    201.51 o
 -27   3   4      425.77      536.66     53.33 o
 -25   3   4    24037.12    24231.12    307.68 o
 -23   3   4     1759.70     1760.60     73.74 o
 -21   3   4      992.17      726.11     50.92 o
 -19   3   4    36899.54    39423.52    408.13 o
 -17   3   4     3821.96     4049.16     94.48 o
 -15   3   4     2112.77     2526.77     72.87 o
 -13   3   4      728.17      572.89     39.37 o
 -11   3   4    10582.98    10542.16    171.55 o
  -9   3   4     3837.69     3520.30     87.96 o
  -7   3   4    45614.30    50244.61    537.44 o
  -5   3   4    36833.05    37128.46    473.72 o
  -3   3   4     2986.86     2181.18     84.29 o
  -1   3   4     3139.97     3374.25     84.89 o
   1   3   4      815.60      894.81     53.87 o
   3   3   4    43495.29    40878.92    467.30 o
   5   3   4     3564.11     3062.42     70.24 o
   7   3   4     1949.28     1910.12     81.93 o
   9   3   4    17194.59    17508.51    213.07 o
  11   3   4    15138.04    14528.18    205.68 o
  13   3   4       39.38       19.89     34.53 o
  15   3   4      119.48       93.79     34.93 o
  17   3   4      929.84      866.06     74.16 o
  19   3   4     1849.45     2080.18    106.06 o
  21   3   4     5739.93     5492.06    159.83 o
  23   3   4     1133.64     1144.27    154.60 o
  25   3   4     6245.00     5935.86    174.71 o
  27   3   4       10.22        0.00     36.99 o
  29   3   4     2726.31     2484.71    130.68 o
  31   3   4        6.24        0.00     43.06 o
  33   3   4     3070.71     2839.66    186.53 o
  35   3   4     1175.40     1263.59    136.91 o
  37   3   4     1086.63     1167.18    134.82 o
  39   3   4       23.45      276.32    124.41 o
  41   3   4      306.18      280.31    240.65 o
  43   3   4       76.96      191.85    124.99 o
 -52   4   4        0.41        0.00    160.43 o
 -50   4   4       14.45       68.46    107.99 o
 -48   4   4      253.75      169.01    156.80 o
 -46   4   4        8.55        0.00     61.86 o
 -44   4   4       92.37       17.44     65.64 o
 -42   4   4      191.87      217.26     63.45 o
 -40   4   4       48.40       68.61     50.97 o
 -38   4   4      479.53      497.57     78.51 o
 -36   4   4     4399.87     4418.80    174.23 o
 -34   4   4        5.25       97.43     44.54 o
 -32   4   4     1256.79     1151.32     95.79 o
 -30   4   4     4436.32     4311.82    201.77 o
 -28   4   4     2540.94     2374.04    120.86 o
 -26   4   4      349.49      233.21     39.48 o
 -24   4   4      736.81     1132.57     65.45 o
 -22   4   4      954.08     1021.66     64.90 o
 -20   4   4    10341.90    10739.83    185.90 o
 -18   4   4      140.71      174.90     30.40 o
 -16   4   4     8789.93     9831.98    160.39 o
 -14   4   4     2330.62     2459.65     77.64 o
 -12   4   4    16404.13    16112.97    211.89 o
 -10   4   4      346.39      295.33     31.94 o
  -8   4   4     4077.24     4021.28     89.70 o
  -6   4   4     2819.74     2920.39    106.52 o
  -4   4   4     8388.31     9669.11    155.13 o
  -2   4   4     9726.25     9487.45    167.36 o
   0   4   4    34555.93    34525.80    390.59 o
   2   4   4     8344.68     8238.07    133.99 o
   4   4   4    16876.63    18742.64    228.49 o
   6   4   4    10582.16    11036.17    161.04 o
   8   4   4     4067.98     4446.92     91.97 o
  10   4   4    14121.80    14851.60    219.41 o
  12   4   4     1543.22     2489.48    109.38 o
  14   4   4      549.29      524.70     59.35 o
  16   4   4      744.67      923.60     78.63 o
  18   4   4      524.96      432.37     60.30 o
  20   4   4        0.69       37.77     41.63 o
  22   4   4      554.99      395.21     62.06 o
  24   4   4     2844.36     2645.42    133.19 o
  26   4   4      466.86      390.40     66.48 o
  28   4   4     3365.01     3584.72    158.75 o
  30   4   4      807.15      966.69     97.97 o
  32   4   4     1263.47     1285.34    112.32 o
  34   4   4      101.37       28.16     56.97 o
  36   4   4      581.74      469.52     96.66 o
  38   4   4      195.96       90.51     75.91 o
  40   4   4       19.74       52.80     67.37 o
  42   4   4      231.85      449.59    153.91 o
 -49   5   4      257.74      216.60    106.83 o
 -47   5   4     1183.55     1446.10    222.55 o
 -45   5   4      965.66     1069.26    123.18 o
 -43   5   4       27.81        0.00     52.31 o
 -41   5   4     1308.21     1522.42    142.81 o
 -39   5   4       54.96       37.46     57.79 o
 -37   5   4       19.67        0.00     54.67 o
 -35   5   4     1107.88      930.34     98.24 o
 -33   5   4        5.01        8.52     41.41 o
 -31   5   4     2280.41     2144.34    128.97 o
 -29   5   4      550.34      533.65     74.12 o
 -27   5   4     2941.12     2884.83    136.67 o
 -25   5   4      838.38      823.10     70.59 o
 -23   5   4     2911.92     2696.72     96.27 o
 -21   5   4     1367.56     1418.16     66.91 o
 -19   5   4      732.94      928.69     56.16 o
 -17   5   4     9165.14     9678.72    157.50 o
 -15   5   4     4452.28     4785.71    105.65 o
 -13   5   4       54.40       93.98     24.57 o
 -11   5   4     7816.13     7769.90    134.11 o
  -9   5   4      356.72      236.10     41.23 o
  -7   5   4     1368.01     1149.13     51.57 o
  -5   5   4    28552.98    29472.13    290.88 o
  -3   5   4     9116.50     9996.09    160.76 o
  -1   5   4     8177.70     8686.55    157.95 o
   1   5   4      279.34      117.49     25.67 o
   3   5   4      182.65      148.89     27.43 o
   5   5   4     3798.01     3625.16     91.81 o
   7   5   4       37.17        3.06     25.39 o
   9   5   4     2062.46     2206.48     87.25 o
  11   5   4     3006.13     2825.25    145.19 o
  13   5   4    11812.78    12373.20    250.49 o
  15   5   4     1791.45     1934.04    109.57 o
  17   5   4      103.97       34.17     39.70 o
  19   5   4     2653.44     3070.83    140.43 o
  21   5   4      116.35       62.39     45.27 o
  23   5   4      952.99     1010.86    136.15 o
  25   5   4      479.55      490.50     75.05 o
  27   5   4       13.23        0.00     42.24 o
  29   5   4      241.59      233.16     62.36 o
  31   5   4        8.69       38.25     51.54 o
  33   5   4     1314.44     1337.25    121.00 o
  35   5   4        0.43        0.00     59.11 o
  37   5   4       48.76       73.48     83.30 o
  39   5   4      422.68      358.08     94.32 o
  41   5   4       59.72      196.87    143.07 o
  43   5   4      231.22       68.76    152.41 o
 -48   6   4      372.96      401.07    103.12 o
 -46   6   4      637.77      544.54    119.60 o
 -44   6   4        3.44      100.79     70.39 o
 -42   6   4       53.61      133.50     65.34 o
 -40   6   4       13.09       24.88     79.15 o
 -38   6   4      838.06      708.94    105.42 o
 -36   6   4      188.75      250.10     72.61 o
 -34   6   4     1198.98     1162.47    120.10 o
 -32   6   4     1190.35     1290.16    159.96 o
 -30   6   4      172.87      206.50     63.09 o
 -28   6   4      386.53      361.87     78.18 o
 -26   6   4     1131.08     1014.37    101.23 o
 -24   6   4     1314.28     1320.96    100.75 o
 -22   6   4     1360.29     1780.51     97.12 o
 -20   6   4     5308.18     5146.65    130.45 o
 -18   6   4     5093.15     5201.01    119.27 o
 -16   6   4      913.88      958.92     65.17 o
 -14   6   4       87.49       66.04     24.25 o
 -12   6   4     7580.27     6841.36    131.71 o
 -10   6   4     2850.79     3234.68     89.61 o
  -8   6   4        6.06       11.60     19.49 o
  -6   6   4     6337.35     7232.13    126.11 o
  -4   6   4       48.94       85.36     21.03 o
  -2   6   4    12390.45    14101.79    185.54 o
   0   6   4    48390.26    43449.63    430.62 o
   2   6   4     5718.99     5968.69    120.74 o
   4   6   4    22041.09    23098.75    292.51 o
   6   6   4      273.87      199.41     47.49 o
   8   6   4      501.53      395.52     55.03 o
  10   6   4     1384.13     1227.71     89.85 o
  12   6   4      561.49      494.59     64.60 o
  14   6   4    16249.12    15942.08    306.76 o
  16   6   4     3449.97     3183.53    182.78 o
  18   6   4     1602.72     1693.26    116.32 o
  20   6   4    10918.21    10579.51    257.46 o
  22   6   4      266.42      353.20     81.48 o
  24   6   4     1736.15     1740.55    126.96 o
  26   6   4      476.22      501.85     81.38 o
  28   6   4     2726.97     3039.56    163.47 o
  30   6   4      433.97      411.74     80.03 o
  32   6   4     3536.89     3394.73    177.07 o
  34   6   4        9.78        0.00     53.51 o
  36   6   4       42.74       77.84     57.56 o
  38   6   4      192.86      271.77     78.83 o
  40   6   4      189.40      201.51     97.77 o
 -45   7   4      751.12      619.20    132.80 o
 -43   7   4      743.80      615.91    136.89 o
 -41   7   4     1205.90     1205.57    139.67 o
 -39   7   4      967.62      947.48    124.74 o
 -37   7   4     2142.18     2198.08    172.29 o
 -35   7   4       77.38      110.53     67.96 o
 -33   7   4     1549.86     1711.56    175.38 o
 -31   7   4     4876.42     4690.27    221.59 o
 -29   7   4     1038.48     1220.82    120.75 o
 -27   7   4      327.19      386.59     76.74 o
 -25   7   4      252.03      185.12     59.06 o
 -23   7   4      178.87      136.19     50.97 o
 -21   7   4      864.68      585.65     81.81 o
 -19   7   4     1243.28     1031.97     88.79 o
 -17   7   4      963.88      891.06     74.01 o
 -15   7   4     3121.53     3529.60    123.60 o
 -13   7   4      453.60      635.17     57.84 o
 -11   7   4     7911.38     8163.68    153.82 o
  -9   7   4      267.48      213.28     37.04 o
  -7   7   4     3238.48     3148.92    109.86 o
  -5   7   4     1313.22     1688.91     71.81 o
  -3   7   4     6764.31     7251.58    133.78 o
  -1   7   4       57.65       95.14     26.23 o
   1   7   4     2685.61     2561.68     83.41 o
   3   7   4     4928.94     4727.28    123.57 o
   5   7   4      366.21      300.29     44.40 o
   7   7   4     3039.28     2905.93    148.70 o
   9   7   4      205.31      181.46     47.09 o
  11   7   4     1252.24     1321.22    102.14 o
  13   7   4     1362.22     1646.16    113.88 o
  15   7   4      469.79      597.69     75.80 o
  17   7   4    12133.30    11652.28    275.44 o
  19   7   4      190.88      231.02     63.49 o
  21   7   4     5785.13     5549.13    204.55 o
  23   7   4     4761.79     4326.59    200.11 o
  25   7   4     9149.51     8990.79    258.30 o
  27   7   4     2621.93     3026.55    172.17 o
  29   7   4     1523.42     1395.18    123.76 o
  31   7   4      193.59      181.22     65.05 o
  33   7   4     1034.76      852.98    106.71 o
  35   7   4     2230.89     2290.96    166.91 o
  37   7   4       12.68        0.00     56.45 o
  39   7   4      432.71      333.58    185.58 o
 -44   8   4     1208.87     1383.42    240.56 o
 -42   8   4      176.84       25.78     92.34 o
 -40   8   4      475.53      491.35    100.34 o
 -38   8   4     1484.00     1655.57    161.13 o
 -36   8   4     3147.56     3464.43    215.55 o
 -34   8   4     1691.88     1672.34    157.08 o
 -32   8   4      930.36      680.30    103.18 o
 -30   8   4     4142.61     4182.57    216.90 o
 -28   8   4     1469.59     1414.49    135.14 o
 -26   8   4    12013.84    12866.64    338.87 o
 -24   8   4     1778.75     2109.63    151.99 o
 -22   8   4    11686.15    11293.75    571.77 o
 -20   8   4     3201.15     3047.37    168.12 o
 -18   8   4      851.95     1031.93     92.28 o
 -16   8   4      220.11       70.37     42.50 o
 -14   8   4      243.83      244.22     49.95 o
 -12   8   4    20552.42    20076.89    354.68 o
 -10   8   4     9235.93     9090.04    172.24 o
  -8   8   4     3411.14     3164.53    111.75 o
  -6   8   4     2476.98     2575.88     97.49 o
  -4   8   4      220.74      241.26     51.70 o
  -2   8   4       15.76       72.29     28.91 o
   0   8   4     1283.51     1046.61    113.03 o
   2   8   4     1712.91     1910.13    136.65 o
   4   8   4       10.35       35.30     36.85 o
   6   8   4    16499.43    15867.55    312.09 o
   8   8   4    10135.16     9709.92    268.53 o
  10   8   4     3599.14     3740.21    230.17 o
  12   8   4     1797.85     2014.87    129.98 o
  14   8   4     2605.30     2650.94    147.25 o
  16   8   4       13.65       15.40     46.13 o
  18   8   4      209.91      255.64     62.93 o
  20   8   4     1457.36     1317.13    172.02 o
  22   8   4     5873.83     5509.35    217.55 o
  24   8   4       35.25       49.87     56.61 o
  26   8   4     4336.97     4800.09    214.16 o
  28   8   4        8.46        0.00     50.14 o
  30   8   4       70.82       68.52     64.46 o
  32   8   4       66.97      140.81     65.80 o
  34   8   4       25.67        0.00     54.24 o
  36   8   4      933.92      896.41    196.25 o
 -41   9   4       18.28      191.81    131.66 o
 -39   9   4      122.12      363.12    143.33 o
 -37   9   4      460.07      545.53    124.33 o
 -35   9   4      291.84      163.43     71.00 o
 -33   9   4     1181.07     1202.14    139.57 o
 -31   9   4      110.59      349.40     83.32 o
 -29   9   4     1172.10     1107.67    127.26 o
 -27   9   4      323.69      278.30     97.93 o
 -25   9   4       21.40        8.68     49.30 o
 -23   9   4      269.92      183.89     68.81 o
 -21   9   4      327.03      381.10     78.17 o
 -19   9   4      967.35     1384.03    126.51 o
 -17   9   4       27.52       71.82     49.93 o
 -15   9   4     3907.46     3617.33    162.72 o
 -13   9   4     8320.97     9142.17    241.04 o
 -11   9   4        7.82       84.70     38.84 o
  -9   9   4      114.09       76.11     41.22 o
  -7   9   4     3101.35     3035.04    131.50 o
  -5   9   4       62.52       98.44     30.38 o
  -3   9   4    18624.23    17862.54    336.59 o
  -1   9   4     9956.37     9620.98    265.11 o
   1   9   4     3295.95     3397.47    148.59 o
   3   9   4      830.29     1173.41    112.67 o
   5   9   4     2573.82     2817.21    162.98 o
   7   9   4     8016.63     7789.76    248.62 o
   9   9   4      250.80      343.08     68.98 o
  11   9   4     3374.45     3231.34    163.29 o
  13   9   4     4520.83     4796.91    197.83 o
  15   9   4     3951.21     3803.88    180.94 o
  17   9   4     2581.16     2720.93    165.79 o
  19   9   4     2743.45     2899.17    171.06 o
  21   9   4        5.64        0.00     45.19 o
  23   9   4        9.23       20.75     55.28 o
  25   9   4      206.24      204.24     67.12 o
  27   9   4      648.48      331.67     80.73 o
  29   9   4       10.51        1.88     61.58 o
  31   9   4      176.43       92.97     76.29 o
  33   9   4     1348.44     1611.97    188.34 o
 -36  10   4      467.00      481.96    201.11 o
 -34  10   4        1.66        0.00     94.24 o
 -32  10   4      988.86      898.56    123.32 o
 -30  10   4     1108.61     1167.59    138.42 o
 -28  10   4     1208.29     1442.51    160.85 o
 -26  10   4      222.74      201.77     68.90 o
 -24  10   4        0.56      108.63     82.65 o
 -22  10   4      470.88      699.87    131.07 o
 -20  10   4      292.95      332.85     90.11 o
 -18  10   4     2381.65     2425.87    168.65 o
 -16  10   4     1533.38     1440.29    132.77 o
 -14  10   4     1198.63     1154.01    114.48 o
 -12  10   4      718.71      730.76    104.70 o
 -10  10   4      805.77      514.59     68.03 o
  -8  10   4      561.07      603.36     69.73 o
  -6  10   4       38.79       85.71     59.28 o
  -4  10   4     1976.40     1965.04    135.88 o
  -2  10   4        8.74       33.86     39.65 o
   0  10   4     5496.19     5438.73    210.59 o
   2  10   4      212.93      144.41     55.36 o
   4  10   4     2317.29     2397.34    159.08 o
   6  10   4     1455.21     1577.08    192.03 o
   8  10   4     1100.70     1441.91    132.59 o
  10  10   4     8082.43     7881.48    242.37 o
  12  10   4      124.07      154.43     66.96 o
  14  10   4     2690.55     2538.07    163.40 o
  16  10   4        1.16       30.36     49.05 o
  18  10   4     1046.97      952.35    137.94 o
  20  10   4      352.83      261.27     69.50 o
  22  10   4     1967.35     1994.47    153.02 o
  24  10   4       28.59      104.16     60.26 o
  26  10   4       50.70       48.76     65.72 o
  28  10   4       63.78       66.49     74.21 o
  30  10   4      366.18      314.40    156.92 o
 -31  11   4      150.88        6.25    152.98 o
 -29  11   4     2157.55     2591.06    319.21 o
 -27  11   4      159.68      127.60     67.88 o
 -25  11   4     2151.07     2099.64    176.96 o
 -23  11   4      569.35      470.21     94.61 o
 -21  11   4     1316.01     1418.21    139.73 o
 -19  11   4       43.33      124.51     61.31 o
 -17  11   4      353.75      255.52    100.95 o
 -15  11   4      344.95      397.86     92.91 o
 -13  11   4       72.42       35.21     50.96 o
 -11  11   4     2979.49     3149.14    204.22 o
  -9  11   4      243.63      167.91     91.28 o
  -7  11   4     1919.18     2511.03    168.50 o
  -5  11   4      155.78       73.00     58.62 o
  -3  11   4      113.56      124.76     82.12 o
  -1  11   4       19.75        0.00     66.33 o
   1  11   4      471.05      413.20    109.50 o
   3  11   4      489.15      311.20    120.83 o
   5  11   4      316.03      241.52     67.64 o
   7  11   4      138.23      182.96     63.62 o
   9  11   4        2.96       82.39     55.56 o
  11  11   4      447.14      401.82     98.13 o
  13  11   4       84.18       35.69     58.30 o
  15  11   4       13.82       24.13     55.79 o
  17  11   4      608.67      287.62     80.77 o
  19  11   4       24.73      112.29     65.33 o
  21  11   4      641.34      535.53    130.28 o
  23  11   4      426.40      393.11    122.31 o
  25  11   4      347.83      273.24    112.19 o
 -24  12   4      123.44       93.75    336.33 o
 -22  12   4       16.49        0.00    103.85 o
 -20  12   4        2.93      181.10     68.42 o
 -18  12   4     2346.43     2604.94    189.64 o
 -16  12   4      207.64      143.64     67.60 o
 -14  12   4      118.60       31.28     70.31 o
 -12  12   4      402.59      135.17     97.47 o
 -10  12   4       10.11       41.35     79.80 o
  -8  12   4       83.59       83.23     82.34 o
  -6  12   4       31.36       11.56    135.79 o
  -4  12   4      797.23      843.45    153.16 o
  -2  12   4       63.19      130.54    104.78 o
   0  12   4        2.13       34.01     77.04 o
   2  12   4       51.47       92.61     67.67 o
   4  12   4      256.62      161.96     72.16 o
   6  12   4       53.84      106.63     64.43 o
   8  12   4      148.94      113.87     66.12 o
  10  12   4      144.97      144.63     66.69 o
  12  12   4        2.11        0.00     98.41 o
  14  12   4      287.20      149.63     92.10 o
  16  12   4      314.09      366.38    111.33 o
  18  12   4      676.57      703.68    179.75 o
 -13  13   4       73.15       94.22    108.81 o
 -11  13   4       58.98      135.01     77.37 o
  -9  13   4       59.76       60.81    147.25 o
  -7  13   4      177.52      503.07    216.58 o
  -5  13   4      493.84      638.29    248.67 o
  -3  13   4        0.68        0.00    146.11 o
  -1  13   4       42.78       75.23     81.64 o
   1  13   4      173.82      216.37    108.53 o
   3  13   4      196.98      140.27     97.34 o
   5  13   4        6.63      297.94    161.58 o
   7  13   4      136.77      107.36    114.52 o
 -53   1   5       88.69       85.64     92.11 o
 -51   1   5        8.48       73.73     82.88 o
 -49   1   5       34.94       80.43     82.88 o
 -47   1   5      346.73      372.40    107.35 o
 -45   1   5     1721.57     2039.06    244.49 o
 -43   1   5     2204.12     2411.02    168.07 o
 -41   1   5      100.63      178.20     55.07 o
 -39   1   5       13.26       13.54     42.29 o
 -37   1   5     2303.93     2288.40    153.58 o
 -35   1   5    11071.46    11075.39    177.87 o
 -33   1   5     1117.69      935.14     76.51 o
 -31   1   5        0.42        0.00     23.12 o
 -29   1   5     1808.13     2403.90     78.76 o
 -27   1   5     1675.64     1695.11     66.10 o
 -25   1   5      288.67       82.03     25.17 o
 -23   1   5     3470.05     2939.70     79.57 o
 -21   1   5    25241.50    26672.07    302.75 o
 -19   1   5      435.04      452.85     39.11 o
 -17   1   5    14287.13    15800.91    232.29 o
 -15   1   5       78.25       57.92     29.90 o
 -13   1   5     5258.66     5728.58    146.14 o
 -11   1   5     2011.38     2270.66     65.58 o
  -9   1   5      607.28      276.47     31.99 o
  -7   1   5    29640.25    27820.76    316.14 o
  -5   1   5      378.37       95.84     24.66 o
  -3   1   5    16268.19    18561.74    230.98 o
  -1   1   5     7755.23    10775.50    202.40 o
   1   1   5     5295.76     4592.34    105.46 o
   3   1   5        6.95        0.00     17.52 o
   5   1   5     4429.25     5445.76    108.64 o
   7   1   5    17222.22    15094.75    212.65 o
   9   1   5    27360.24    29757.46    356.68 o
  11   1   5     2514.16     2745.72     82.48 o
  13   1   5     5666.78     6478.82    134.15 o
  15   1   5     4973.56     4748.41    106.17 o
  17   1   5      114.70      105.34     30.09 o
  19   1   5    11563.32    11140.31    190.68 o
  21   1   5      825.91      833.96     62.85 o
  23   1   5      475.50      346.93     49.72 o
  25   1   5     7249.46     7182.04    199.78 o
  27   1   5      102.83       37.57     50.90 o
  29   1   5     5950.44     6446.73    229.69 o
  31   1   5     1821.74     2140.46    255.65 o
  33   1   5     3079.07     3360.80    314.76 o
  35   1   5       50.32        0.00     78.40 o
  37   1   5       68.68      223.85    116.83 o
  39   1   5     1970.85     2237.44    294.95 o
  41   1   5      664.10      296.72    219.45 o
  43   1   5     1127.95      926.88    215.03 o
 -52   2   5      184.54      153.51    107.54 o
 -50   2   5       37.47       82.41     77.99 o
 -48   2   5      237.16       65.16    161.58 o
 -46   2   5       95.10       80.14     59.40 o
 -44   2   5       31.68      119.42     63.60 o
 -42   2   5    10588.49    11002.84    268.48 o
 -40   2   5     2576.28     2271.20    130.34 o
 -38   2   5       19.51       65.24     45.20 o
 -36   2   5      314.41      239.46     52.95 o
 -34   2   5      172.24      108.28     35.61 o
 -32   2   5     9344.82     9593.57    157.86 o
 -30   2   5     1454.61     1512.74     67.09 o
 -28   2   5      289.48      139.28     32.12 o
 -26   2   5    12569.02    12715.32    185.49 o
 -24   2   5     6920.52     7291.46    131.06 o
 -22   2   5    18120.10    18823.68    244.13 o
 -20   2   5     3301.30     4530.13    102.99 o
 -18   2   5     1018.96      781.82     47.50 o
 -16   2   5    73527.59    72792.95    651.65 o
 -14   2   5     5947.81     7099.22    125.16 o
 -12   2   5     3909.52     3741.60     88.30 o
 -10   2   5     9670.71    10583.22    159.15 o
  -8   2   5    14868.59    13977.71    227.00 o
  -6   2   5     2367.21     2160.80     86.56 o
  -4   2   5    21915.00    22513.38    272.77 o
  -2   2   5       19.26        0.00     11.09 o
   0   2   5     3095.43     3444.99     82.15 o
   2   2   5    24490.83    26349.36    392.68 o
   4   2   5    45190.31    41415.27    455.87 o
   6   2   5    14230.30    14048.86    202.38 o
   8   2   5    27202.43    29914.76    331.08 o
  10   2   5    67263.84    70224.57    628.26 o
  12   2   5    17252.89    19332.65    229.99 o
  14   2   5    30078.63    29288.93    315.52 o
  16   2   5    12070.15    12335.69    200.08 o
  18   2   5    19701.52    18452.83    298.05 o
  20   2   5     8916.97     9508.76    205.53 o
  22   2   5     8661.19     7914.61    189.88 o
  24   2   5      343.44      505.08     98.53 o
  26   2   5     4874.82     4998.20    161.20 o
  28   2   5      242.49      201.48     68.04 o
  30   2   5      958.04      790.21    124.74 o
  32   2   5     3770.25     3510.88    318.07 o
  34   2   5      536.36      627.77    155.79 o
  36   2   5      644.06      747.24    164.11 o
  38   2   5      429.71      196.79    117.29 o
  40   2   5      147.36      354.71    132.53 o
  42   2   5        1.26        0.00    174.18 o
 -51   3   5     1314.84     1383.15    316.28 o
 -49   3   5        7.47      173.20     87.19 o
 -47   3   5     2235.50     2798.13    233.01 o
 -45   3   5        2.95        0.00     63.79 o
 -43   3   5     1031.32     1236.61    111.61 o
 -41   3   5     1499.85     1818.58    127.31 o
 -39   3   5      449.85      339.74     68.58 o
 -37   3   5     1475.32     1291.28    104.89 o
 -35   3   5        5.67        5.75     42.48 o
 -33   3   5     7187.58     7559.68    223.58 o
 -31   3   5       67.52      121.14     35.24 o
 -29   3   5    28580.63    27418.53    318.95 o
 -27   3   5      582.96      482.15     45.08 o
 -25   3   5    24790.78    27061.41    306.23 o
 -23   3   5     3283.06     3148.31     89.05 o
 -21   3   5    10359.97     9930.25    166.32 o
 -19   3   5    39876.26    39483.54    412.00 o
 -17   3   5     2911.72     3076.06     83.38 o
 -15   3   5      107.16      129.00     26.09 o
 -13   3   5     3650.22     3815.23     85.88 o
 -11   3   5     5143.96     7481.43    131.63 o
  -9   3   5      762.78      792.35     55.18 o
  -7   3   5     2891.12     3054.52     81.23 o
  -5   3   5      883.92     1005.46     63.46 o
  -3   3   5      173.13       54.14     23.12 o
  -1   3   5     9201.95     9219.36    176.85 o
   1   3   5     2224.37     2852.18     71.17 o
   3   3   5     4267.37     3574.29     80.50 o
   5   3   5    36610.80    36910.20    400.99 o
   7   3   5   106343.52   108159.21    923.53 o
   9   3   5      982.27     1288.41     50.86 o
  11   3   5     4509.67     3755.15     86.84 o
  13   3   5      874.00      765.73     50.33 o
  15   3   5    30355.43    29157.92    408.67 o
  17   3   5    46700.20    46866.82    583.35 o
  19   3   5     3843.27     4397.17    144.55 o
  21   3   5     1598.31     1489.73     99.62 o
  23   3   5      174.05      119.55     47.10 o
  25   3   5     3595.24     3960.10    151.73 o
  27   3   5      209.20      209.27     53.07 o
  29   3   5      228.84      139.20     82.43 o
  31   3   5       80.23      177.35     68.53 o
  33   3   5     2810.16     2974.81    193.03 o
  35   3   5     1305.88     1387.42    149.03 o
  37   3   5     1623.34     1916.35    271.15 o
  39   3   5      384.68      266.20    128.46 o
  41   3   5      265.95      176.06    136.94 o
 -52   4   5      311.04      379.30    217.73 o
 -50   4   5        7.53       54.61     84.87 o
 -48   4   5       57.52        0.00     63.33 o
 -46   4   5        4.70       37.21     56.63 o
 -44   4   5     1345.04     1531.62    142.64 o
 -42   4   5      532.51      500.36     93.72 o
 -40   4   5     3178.14     3299.47    181.32 o
 -38   4   5     2218.64     2300.39    219.85 o
 -36   4   5       39.83        0.66     39.38 o
 -34   4   5      192.62      151.16     63.63 o
 -32   4   5      117.51       78.54     43.89 o
 -30   4   5     3359.48     3315.81    141.86 o
 -28   4   5      141.76       94.39     40.12 o
 -26   4   5    34761.77    36525.96    388.71 o
 -24   4   5     3141.87     3264.41     98.14 o
 -22   4   5    22986.19    21331.41    259.57 o
 -20   4   5     2168.70     2352.29     78.74 o
 -18   4   5    13416.18    12420.02    177.76 o
 -16   4   5      249.84      604.30     43.75 o
 -14   4   5       93.92       96.64     24.68 o
 -12   4   5    41356.47    41428.22    396.88 o
 -10   4   5      588.95      282.01     34.04 o
  -8   4   5    15129.98    12722.66    167.06 o
  -6   4   5      147.82      175.02     26.91 o
  -4   4   5      963.73      739.89     47.96 o
  -2   4   5       19.27       54.14     20.82 o
   0   4   5      655.71      838.00     52.35 o
   2   4   5     3504.89     3300.39     83.00 o
   4   4   5      114.78       42.77     20.96 o
   6   4   5    35668.45    33841.56    359.47 o
   8   4   5    17808.07    17591.93    223.96 o
  10   4   5     2819.68     2869.87    100.88 o
  12   4   5    10783.26     9756.74    209.93 o
  14   4   5      656.54      347.75     56.53 o
  16   4   5      496.44      585.16     66.80 o
  18   4   5    21124.82    22279.85    366.66 o
  20   4   5      681.41      776.31     81.45 o
  22   4   5    10642.69    10280.56    274.77 o
  24   4   5     2674.70     2648.41    146.16 o
  26   4   5    15417.85    16926.65    334.11 o
  28   4   5     8224.48     8440.48    231.68 o
  30   4   5     1025.98      866.63     95.68 o
  32   4   5     1023.75      918.65     99.54 o
  34   4   5      334.30      138.07     75.61 o
  36   4   5     1145.15     1470.95    199.31 o
  38   4   5       38.55      147.71     75.53 o
  40   4   5      733.38      656.41    280.18 o
 -51   5   5     1145.53     1509.13    189.05 o
 -49   5   5      406.53      443.44    105.65 o
 -47   5   5     4950.22     4863.74    276.90 o
 -45   5   5     1135.57     1166.73    129.23 o
 -43   5   5     2465.69     2681.42    182.11 o
 -41   5   5     1266.30     1367.04    136.76 o
 -39   5   5      101.78        2.82     55.15 o
 -37   5   5       18.38       27.90     51.66 o
 -35   5   5       16.32        5.83     44.67 o
 -33   5   5     6126.17     6684.21    229.20 o
 -31   5   5      384.01      380.69     72.33 o
 -29   5   5    12362.14    11967.21    300.03 o
 -27   5   5      628.25      834.12     81.42 o
 -25   5   5     1020.20      763.87     62.55 o
 -23   5   5     3099.46     3006.53     94.10 o
 -21   5   5      241.72      255.87     37.73 o
 -19   5   5    12832.90    13578.80    198.01 o
 -17   5   5     1479.62     1540.08     68.03 o
 -15   5   5      171.71      235.01     31.16 o
 -13   5   5     4747.39     4790.45    105.09 o
 -11   5   5       18.41       45.89     20.69 o
  -9   5   5     4245.12     5025.45     98.47 o
  -7   5   5      785.00      946.50     50.35 o
  -5   5   5     1035.71     1417.36     56.72 o
  -3   5   5    15486.51    14303.74    231.22 o
  -1   5   5    18697.09    18073.16    236.54 o
   1   5   5    10380.81     9788.52    162.86 o
   3   5   5     3704.66     3321.91     90.73 o
   5   5   5     7530.20     7856.74    143.06 o
   7   5   5     8022.07     7990.88    158.90 o
   9   5   5      816.77      651.27     66.06 o
  11   5   5      525.89      422.71     58.74 o
  13   5   5     3720.59     3194.66    134.10 o
  15   5   5    10933.04    10951.47    279.61 o
  17   5   5    11079.96    10924.87    248.54 o
  19   5   5     6206.40     5560.92    178.07 o
  21   5   5     6205.91     6140.51    190.97 o
  23   5   5       10.39       55.46     47.54 o
  25   5   5      468.54      471.68     86.46 o
  27   5   5      932.94      876.88     97.75 o
  29   5   5     3461.44     3450.70    173.47 o
  31   5   5     4172.35     4241.18    223.87 o
  33   5   5      298.04      287.38     68.93 o
  35   5   5     1010.43     1083.70    133.81 o
  37   5   5      911.54     1076.58    146.88 o
  39   5   5       12.33        0.00    100.90 o
  41   5   5       63.18        0.00     97.64 o
 -48   6   5      148.28      244.72     92.23 o
 -46   6   5      638.43      900.25    126.01 o
 -44   6   5      650.74      574.50    145.11 o
 -42   6   5       21.68      110.70     71.35 o
 -40   6   5      806.80      908.87    187.37 o
 -38   6   5      494.97      659.72    102.44 o
 -36   6   5     2947.49     3076.51    209.56 o
 -34   6   5     1296.63     1433.37    135.62 o
 -32   6   5      153.63       20.38     55.70 o
 -30   6   5     1971.27     1922.62    145.19 o
 -28   6   5      358.62      423.74     74.05 o
 -26   6   5      727.98      723.65     85.88 o
 -24   6   5      163.51      219.34     50.08 o
 -22   6   5     1731.21     2139.07    103.87 o
 -20   6   5      125.62      163.37     35.06 o
 -18   6   5     5231.52     5443.07    122.74 o
 -16   6   5      258.24      453.43     57.66 o
 -14   6   5     1846.46     1840.29     76.24 o
 -12   6   5     2809.93     3174.75     97.86 o
 -10   6   5    13511.33    12922.30    193.43 o
  -8   6   5     4560.66     5026.34    115.75 o
  -6   6   5     1102.59     1022.75     56.27 o
  -4   6   5     3619.20     3521.46    100.22 o
  -2   6   5     1676.38     1767.15     75.67 o
   0   6   5    29935.34    31580.89    320.77 o
   2   6   5     6520.59     7084.26    142.88 o
   4   6   5     5350.60     4719.12    115.95 o
   6   6   5     5285.44     4772.06    130.15 o
   8   6   5     2193.08     2500.64    120.57 o
  10   6   5       82.54       70.33     38.46 o
  12   6   5      656.09      864.09     81.83 o
  14   6   5     2892.71     3016.65    142.23 o
  16   6   5     1365.05     1589.77    114.78 o
  18   6   5      921.60     1119.12    102.86 o
  20   6   5      224.25      359.23     81.91 o
  22   6   5     2657.96     2938.05    198.57 o
  24   6   5      417.74      224.34     65.52 o
  26   6   5     2745.87     2546.73    153.73 o
  28   6   5     7042.27     7372.35    235.87 o
  30   6   5      678.53      591.59     93.83 o
  32   6   5     1429.41     1559.67    132.15 o
  34   6   5      306.27      236.21     67.90 o
  36   6   5      435.96      453.21     79.16 o
  38   6   5      105.66      183.22     89.65 o
  40   6   5      833.52      678.89    176.16 o
 -47   7   5      343.45       33.00    146.68 o
 -45   7   5      938.75      798.64    213.51 o
 -43   7   5      481.54      525.02    101.55 o
 -41   7   5      795.48     1020.94    126.88 o
 -39   7   5     1292.70     1450.54    147.41 o
 -37   7   5     2614.61     2976.62    194.90 o
 -35   7   5       25.51        0.00     50.18 o
 -33   7   5      232.06      176.12     70.25 o
 -31   7   5     2630.43     2943.18    181.99 o
 -29   7   5       37.10        9.08     47.22 o
 -27   7   5       79.96      108.82     52.32 o
 -25   7   5     2022.60     2406.86    154.12 o
 -23   7   5      120.53       84.94     47.68 o
 -21   7   5    12564.62    12528.79    245.00 o
 -19   7   5     4710.10     4546.05    144.08 o
 -17   7   5     9796.84    10352.36    263.92 o
 -15   7   5       86.31      120.72     35.10 o
 -13   7   5      305.46      223.35     38.31 o
 -11   7   5     1630.56     1689.45     80.15 o
  -9   7   5     2086.61     2277.23    103.96 o
  -7   7   5    13220.90    13098.02    204.06 o
  -5   7   5     5963.32     5406.64    131.82 o
  -3   7   5      154.90       59.52     25.56 o
  -1   7   5      281.57      145.51     33.35 o
   1   7   5     1611.46     2209.32     85.20 o
   3   7   5      228.06      190.24     41.25 o
   5   7   5     3172.30     2664.59    127.91 o
   7   7   5      168.57      212.07     49.01 o
   9   7   5     4328.51     4691.16    163.42 o
  11   7   5    12970.43    13726.41    291.81 o
  13   7   5      479.62      374.71     64.44 o
  15   7   5     1861.83     1434.34    110.64 o
  17   7   5     3458.93     3406.85    162.71 o
  19   7   5       17.58       20.35     47.40 o
  21   7   5     1446.77     1648.93    129.16 o
  23   7   5      854.36      690.23     91.94 o
  25   7   5     9002.76     8239.35    251.84 o
  27   7   5      684.46      842.49    102.45 o
  29   7   5     2716.21     2959.77    175.22 o
  31   7   5      765.39      556.67     90.08 o
  33   7   5     1092.88      768.81    100.01 o
  35   7   5      701.74      473.59     85.18 o
  37   7   5      100.74       11.52     82.37 o
 -44   8   5        5.15       75.39    183.35 o
 -42   8   5        3.84        0.00     76.15 o
 -40   8   5      367.98      296.68     99.25 o
 -38   8   5        2.90        0.00     63.52 o
 -36   8   5       16.10       37.32     82.33 o
 -34   8   5      445.71      287.35     75.62 o
 -32   8   5     1558.91     1477.13    141.12 o
 -30   8   5      128.03      123.25     63.32 o
 -28   8   5      580.48      606.09     95.18 o
 -26   8   5      337.45      245.85     65.95 o
 -24   8   5       77.17       86.80     53.47 o
 -22   8   5        0.64        1.94     47.82 o
 -20   8   5      642.45      566.18     76.96 o
 -18   8   5       29.50       30.04     35.88 o
 -16   8   5     2174.77     2277.17    169.59 o
 -14   8   5     2004.14     1740.05     96.80 o
 -12   8   5     2257.36     2135.48    104.41 o
 -10   8   5      505.17      473.47     53.19 o
  -8   8   5      531.22      318.59     43.30 o
  -6   8   5     1930.08     2087.92     90.55 o
  -4   8   5      518.15      547.44     50.19 o
  -2   8   5     3195.48     3424.47    150.23 o
   0   8   5     1746.29     1956.41    104.69 o
   2   8   5        9.32       96.48     39.89 o
   4   8   5     7854.41     7112.21    225.01 o
   6   8   5      659.24      724.60     83.93 o
   8   8   5     1234.27     1529.35    115.23 o
  10   8   5      294.59      254.69     57.94 o
  12   8   5      136.81       73.74     46.99 o
  14   8   5      139.52      103.30     50.61 o
  16   8   5       62.13       24.51     49.37 o
  18   8   5     1822.02     2004.59    141.52 o
  20   8   5      150.86      129.09     55.59 o
  22   8   5      886.74      956.83    121.97 o
  24   8   5      116.27      110.13     61.22 o
  26   8   5      185.74      116.92     66.04 o
  28   8   5       39.21        0.00     57.64 o
  30   8   5      172.68      246.67     76.79 o
  32   8   5        7.80        0.00     55.82 o
  34   8   5        8.68        0.00     64.36 o
 -41   9   5       44.77       87.60    128.73 o
 -39   9   5       98.77      123.54    109.30 o
 -37   9   5       23.46        0.00     65.73 o
 -35   9   5        0.01       76.50     63.83 o
 -33   9   5     1606.43     1568.63    158.70 o
 -31   9   5       33.69       49.10     64.76 o
 -29   9   5      439.79      414.68     95.32 o
 -27   9   5      744.38      787.43    105.75 o
 -25   9   5      103.80      129.92     58.70 o
 -23   9   5      593.67      622.07     93.52 o
 -21   9   5      661.71      717.57     94.83 o
 -19   9   5      735.65      790.74    103.41 o
 -17   9   5      495.17      366.45     65.50 o
 -15   9   5      821.18     1200.43    103.74 o
 -13   9   5    10064.74    10201.47    232.91 o
 -11   9   5     1892.06     2146.02    128.37 o
  -9   9   5     2128.69     1932.90    111.39 o
  -7   9   5      455.91      411.58     50.37 o
  -5   9   5      190.51       93.99     39.40 o
  -3   9   5     1370.10     1211.57    109.39 o
  -1   9   5     8535.39     8214.63    268.09 o
   1   9   5      381.66      527.65     80.05 o
   3   9   5      139.36       85.68     49.26 o
   5   9   5      249.43      136.50     54.53 o
   7   9   5      194.81      189.70     57.65 o
   9   9   5      617.42      532.80     78.75 o
  11   9   5      557.16      525.82    110.44 o
  13   9   5      346.96      333.86     67.67 o
  15   9   5      534.28      393.20     73.69 o
  17   9   5        4.16       16.27     48.92 o
  19   9   5      270.76      283.64     90.71 o
  21   9   5      871.53      705.30     94.07 o
  23   9   5      367.81      376.65     77.01 o
  25   9   5      208.29      325.22     76.08 o
  27   9   5        2.43       30.03     59.68 o
  29   9   5       30.83        0.00     77.88 o
  31   9   5       25.03       28.43    118.43 o
 -36  10   5     1065.43      995.53    244.66 o
 -34  10   5      596.57      467.35    159.10 o
 -32  10   5        0.97        0.00     59.69 o
 -30  10   5      527.03      492.52    106.36 o
 -28  10   5     1689.62     1709.02    157.08 o
 -26  10   5       70.70        4.32     50.66 o
 -24  10   5       15.38       81.97     57.99 o
 -22  10   5      135.41      149.20     61.50 o
 -20  10   5        1.32        0.00     44.21 o
 -18  10   5     1799.15     1878.55    190.26 o
 -16  10   5       45.67       68.91     51.26 o
 -14  10   5     4291.07     4108.93    181.14 o
 -12  10   5       61.88      116.02     46.08 o
 -10  10   5     1142.29     1138.44     95.33 o
  -8  10   5     3295.60     3360.84    160.71 o
  -6  10   5     1515.83     1673.90    135.52 o
  -4  10   5     1390.48     1219.95     95.38 o
  -2  10   5     1732.99     1560.92    130.90 o
   0  10   5     2327.92     2232.06    155.74 o
   2  10   5      962.29      732.76     90.47 o
   4  10   5     3824.84     3549.62    191.65 o
   6  10   5       98.09      206.11     63.62 o
   8  10   5      342.26      205.00     64.99 o
  10  10   5        0.94       74.57     54.26 o
  12  10   5      114.79      157.44     89.91 o
  14  10   5      485.72      467.81     86.09 o
  16  10   5       16.97       48.34     58.05 o
  18  10   5      768.00      518.49    109.26 o
  20  10   5      628.86      492.79     93.40 o
  22  10   5      201.29      121.97     65.34 o
  24  10   5      105.98       44.12     59.65 o
  26  10   5       41.16      129.06     85.84 o
  28  10   5      354.59      261.96    116.86 o
 -31  11   5      647.27      383.98    142.07 o
 -29  11   5       16.36        0.00     91.94 o
 -27  11   5      977.46     1256.60    137.21 o
 -25  11   5      108.49      152.92     68.32 o
 -23  11   5      286.05      228.21     82.61 o
 -21  11   5      355.59      349.61    119.30 o
 -19  11   5      303.40      253.32     75.73 o
 -17  11   5      120.97      134.19     71.86 o
 -15  11   5      305.74      299.07     92.82 o
 -13  11   5      660.67      565.44     91.73 o
 -11  11   5     1229.82     1426.95    306.77 o
  -9  11   5        1.98       73.71     53.02 o
  -7  11   5     4100.22     4223.89    211.05 o
  -5  11   5      385.43      617.10    129.04 o
  -3  11   5      412.52      802.93    142.26 o
  -1  11   5     1183.82     1299.70    126.65 o
   1  11   5       10.42       52.21     54.59 o
   3  11   5       25.44        3.08     54.32 o
   5  11   5       74.89      129.61     57.75 o
   7  11   5       33.79       63.31     56.62 o
   9  11   5       61.75       17.79     56.20 o
  11  11   5      627.67      959.03    128.36 o
  13  11   5      425.87      357.52     82.06 o
  15  11   5      816.24      856.43    119.30 o
  17  11   5      197.28      132.56     62.68 o
  19  11   5      220.19      211.77     85.75 o
  21  11   5     1980.50     2484.72    353.52 o
  23  11   5      201.05      114.76    102.06 o
 -24  12   5       82.85      232.15    117.04 o
 -22  12   5      901.74      959.04    154.96 o
 -20  12   5      301.01      313.87     74.85 o
 -18  12   5       34.52       17.58     58.29 o
 -16  12   5        1.35       31.71     67.58 o
 -14  12   5      913.26     1186.19    168.85 o
 -12  12   5      885.11      833.52    149.89 o
 -10  12   5      565.24      577.88    128.61 o
  -8  12   5     4548.72     4661.19    301.24 o
  -6  12   5       61.29       81.50     82.68 o
  -4  12   5     1581.50     1490.84    212.02 o
  -2  12   5       50.56        0.00     75.88 o
   0  12   5     1553.36     1605.04    202.59 o
   2  12   5      791.21      688.74    153.44 o
   4  12   5       15.67       58.23     64.08 o
   6  12   5       96.60      142.28     89.59 o
   8  12   5      287.62      246.72     76.40 o
  10  12   5      531.74      686.10     97.87 o
  12  12   5      211.32      327.36     90.98 o
  14  12   5       51.07       67.36    127.97 o
  16  12   5       80.89      180.30     97.06 o
 -13  13   5      100.46      125.79    107.58 o
 -11  13   5       13.36        0.00    114.59 o
  -7  13   5       66.06       41.25    152.41 o
  -5  13   5      305.47      240.10    125.83 o
  -3  13   5       97.25        0.00     86.83 o
  -1  13   5     1295.56     1133.24    180.61 o
   1  13   5      619.02      594.33    223.46 o
   3  13   5     1364.70     1202.76    219.30 o
 -54   0   6      692.42      570.68    210.85 o
 -52   0   6       17.93       40.11    103.13 o
 -50   0   6     1063.00     1112.70    281.90 o
 -48   0   6       73.14       37.82     98.55 o
 -46   0   6      395.55      365.55    177.62 o
 -44   0   6       91.39       63.03     95.11 o
 -42   0   6     1412.21     1700.66    204.40 o
 -40   0   6    11406.43    12018.09    282.04 o
 -38   0   6      656.19      764.88     85.38 o
 -36   0   6    23511.46    25589.68    428.41 o
 -34   0   6       85.62      100.48     45.70 o
 -32   0   6     1245.05     1115.28     90.22 o
 -30   0   6      844.00      831.46    107.42 o
 -28   0   6     9148.43     8793.97    204.64 o
 -26   0   6     5579.69     5324.52    152.16 o
 -24   0   6    15306.79    14714.31    264.96 o
 -22   0   6     7739.48     6034.26    171.50 o
 -20   0   6    45846.73    49418.00    673.67 o
 -18   0   6    78008.24    78470.61    877.35 o
 -16   0   6     1680.70     2047.09    106.67 o
 -14   0   6    90116.55    90179.95   1429.79 o
 -12   0   6   111176.81   111108.49   1529.38 o
 -10   0   6     1566.63     2093.19     93.58 o
  -8   0   6   269295.22   244506.41   3838.71 o
  -6   0   6      576.91      748.41     69.17 o
  -4   0   6    22912.04    22996.97    400.63 o
  -2   0   6    72990.98    70583.77   1010.28 o
   0   0   6    13673.24    15007.83    298.28 o
   2   0   6    28628.30    29703.20    617.04 o
   4   0   6    33028.70    31446.06   1844.14 o
   6   0   6    37638.99    38581.74    766.40 o
   8   0   6     2698.99     3207.05    160.24 o
  10   0   6   127074.55   130191.31   1808.50 o
  12   0   6      532.62      979.50     96.90 o
  14   0   6       55.54      183.78     44.35 o
  16   0   6     1588.45     1405.04     89.69 o
  18   0   6     1166.57     1250.36     89.19 o
  20   0   6     4095.13     4055.61    177.76 o
  22   0   6      216.93      526.08     85.38 o
  24   0   6    14686.55    15563.26    502.76 o
  26   0   6     9952.71     9826.40    642.87 o
  28   0   6    32261.21    28961.25   1225.01 o
  30   0   6    14067.74    13289.42    795.28 o
  32   0   6       83.21      214.29    158.14 o
  34   0   6      643.65      553.49    214.29 o
  36   0   6     3899.05     4477.17    543.17 o
  38   0   6     2698.67     3084.86    488.17 o
  40   0   6     2062.68     1365.96    348.36 o
 -53   1   6      285.25      356.07    155.85 o
 -51   1   6     1002.48     1103.09    226.32 o
 -49   1   6        0.95      183.86    154.70 o
 -47   1   6     2308.03     2765.29    347.22 o
 -45   1   6      870.41     1024.06    197.32 o
 -43   1   6     5280.34     5324.80    230.41 o
 -41   1   6     3694.78     3806.97    183.30 o
 -39   1   6     3209.47     3581.59    136.73 o
 -37   1   6     7155.89     8661.51    160.87 o
 -35   1   6        9.10        6.01     27.66 o
 -33   1   6    20993.22    20498.10    254.81 o
 -31   1   6       55.25       49.72     27.96 o
 -29   1   6     8215.78     7843.74    160.11 o
 -27   1   6      108.78       29.63     24.92 o
 -25   1   6      692.61      536.48     44.96 o
 -23   1   6    67902.90    68533.87    568.98 o
 -21   1   6      445.72      363.68     34.37 o
 -19   1   6    40437.00    39973.92    381.88 o
 -17   1   6     2594.31     2710.39     75.27 o
 -15   1   6    40381.71    41567.31    405.63 o
 -13   1   6    24621.04    23040.75    294.93 o
 -11   1   6     6850.89     6629.36    122.92 o
  -9   1   6     3094.37     3672.36     85.41 o
  -7   1   6    34005.43    31496.90    360.95 o
  -5   1   6    19021.52    18270.54    383.33 o
  -3   1   6     2539.31     1714.89     61.35 o
  -1   1   6     4821.91     5843.81    127.37 o
   1   1   6      195.19       55.28     18.08 o
   3   1   6     7451.98     8216.52    150.50 o
   5   1   6      689.76      878.66     70.45 o
   7   1   6    27162.99    31806.07    418.43 o
   9   1   6    11715.16    12787.79    202.83 o
  11   1   6     6704.36     6831.58    188.01 o
  13   1   6        8.22       16.60     22.77 o
  15   1   6     1630.12     1302.62     60.49 o
  17   1   6      213.57      216.86     39.48 o
  19   1   6     2088.25     2106.07     98.31 o
  21   1   6    29131.86    27179.10    352.93 o
  23   1   6     2882.12     2702.80    129.72 o
  25   1   6    13377.74    13811.38    338.56 o
  27   1   6       65.17       49.80     53.44 o
  29   1   6     4571.47     3979.04    327.74 o
  31   1   6     4062.76     3634.01    324.88 o
  33   1   6     1829.72     2422.99    539.74 o
  35   1   6     6869.72     6946.72    515.10 o
  37   1   6      432.64      479.15    169.33 o
  39   1   6     1524.81     1384.21    253.37 o
  41   1   6       82.15       56.12    114.04 o
 -52   2   6       43.34      301.38    151.26 o
 -50   2   6       71.49      192.52    142.10 o
 -48   2   6        5.12       39.19     57.31 o
 -46   2   6      266.02      236.28     76.76 o
 -44   2   6      268.51      262.19     62.15 o
 -42   2   6      652.18      616.44     93.70 o
 -40   2   6      137.77      123.23     49.38 o
 -38   2   6        0.67        0.00     39.02 o
 -36   2   6       10.64       62.83     35.30 o
 -34   2   6     4824.44     5042.67    116.76 o
 -32   2   6     1559.65     1780.58     79.48 o
 -30   2   6    15293.81    14315.81    198.28 o
 -28   2   6     5287.76     5741.30    115.58 o
 -26   2   6    39393.42    41058.31    389.41 o
 -24   2   6      567.18      500.60     45.01 o
 -22   2   6     2039.59     2705.82     76.08 o
 -20   2   6    10852.94    10685.71    158.11 o
 -18   2   6    11003.73    12009.66    165.12 o
 -16   2   6    22592.62    20395.75    243.49 o
 -14   2   6    42874.88    40882.96    402.58 o
 -12   2   6     4949.31     4856.58     94.59 o
 -10   2   6     9075.90     7880.98    167.77 o
  -8   2   6      883.72     1082.43     87.50 o
  -6   2   6     6049.59     5301.87    129.56 o
  -4   2   6     4362.95     4111.10     91.85 o
  -2   2   6    20500.45    21826.51    345.42 o
   0   2   6     1944.42     2071.61     69.71 o
   2   2   6    58542.65    57309.40    560.56 o
   4   2   6    29435.12    27189.12    370.78 o
   6   2   6    13139.32    14158.87    204.12 o
   8   2   6    19758.83    20696.49    244.13 o
  10   2   6     2112.97     2474.66     72.33 o
  12   2   6      108.32       93.09     23.99 o
  14   2   6    17557.80    18365.73    260.54 o
  16   2   6       26.35       98.75     39.07 o
  18   2   6    31453.62    30842.70    428.27 o
  20   2   6      373.68      519.62     65.12 o
  22   2   6     7426.24     7756.01    193.16 o
  24   2   6      828.22      656.82     73.14 o
  26   2   6       40.17        0.00     44.91 o
  28   2   6     1726.67     1506.51    135.31 o
  30   2   6     1815.29     1759.85    151.33 o
  32   2   6       83.42       72.89    144.96 o
  34   2   6       35.94       47.72     92.71 o
  36   2   6      757.48      575.90    158.59 o
  38   2   6        3.41       52.94    103.48 o
  40   2   6      158.69      315.40    186.21 o
 -51   3   6      213.09      174.87     98.17 o
 -49   3   6      352.79      483.09    155.15 o
 -47   3   6       86.16       82.85     69.17 o
 -45   3   6        2.95        0.00     57.14 o
 -43   3   6      210.72      210.73     67.37 o
 -41   3   6     1336.35     1303.94    122.66 o
 -39   3   6        5.47        0.00     42.26 o
 -37   3   6      298.83      381.20     71.89 o
 -35   3   6     1326.00     1198.65     98.57 o
 -33   3   6      633.18      482.36     57.53 o
 -31   3   6     2101.58     2556.06     93.11 o
 -29   3   6     2650.10     3043.24     90.35 o
 -27   3   6      973.44     1014.10     56.63 o
 -25   3   6     3453.70     3709.75     91.73 o
 -23   3   6     5642.98     5934.24    113.18 o
 -21   3   6     8363.21     7531.59    125.82 o
 -19   3   6     4435.48     4188.16     94.63 o
 -17   3   6      835.77      965.42     50.58 o
 -15   3   6     3453.16     3282.16     77.88 o
 -13   3   6     3113.52     3538.23     77.11 o
 -11   3   6     1951.26     2381.24     74.70 o
  -9   3   6     6559.42     6343.12    120.44 o
  -7   3   6     1340.37     1682.93     75.83 o
  -5   3   6     3837.30     4934.22     93.62 o
  -3   3   6      151.61       30.93     15.40 o
  -1   3   6     8931.33     8333.44    133.04 o
   1   3   6      188.21      101.77     21.96 o
   3   3   6     8691.96     9559.25    147.53 o
   5   3   6     6618.31     7152.75    126.20 o
   7   3   6      443.43      462.30     39.14 o
   9   3   6     3082.81     3109.12     80.09 o
  11   3   6     3715.55     3598.92    139.21 o
  13   3   6      195.25      281.77     49.56 o
  15   3   6     5955.76     5569.55    157.15 o
  17   3   6     3201.24     3356.87    130.64 o
  19   3   6     2087.84     2211.91    114.64 o
  21   3   6     2072.74     1935.24    111.80 o
  23   3   6     2135.57     2121.55    120.55 o
  25   3   6     1738.37     1955.62    120.12 o
  27   3   6     1794.21     2052.69    167.58 o
  29   3   6     1872.39     1986.17    215.35 o
  31   3   6     3370.19     3200.57    200.86 o
  33   3   6     1896.33     2309.17    181.65 o
  35   3   6     1119.13     1091.71    163.89 o
  37   3   6        1.59      122.62     93.88 o
  39   3   6     1247.30     1245.20    224.60 o
 -52   4   6      322.41      397.80    333.47 o
 -50   4   6        4.87        0.00     69.63 o
 -48   4   6     1563.27     1696.99    150.56 o
 -46   4   6       22.88       59.57     61.39 o
 -44   4   6     1133.36     1030.63    119.03 o
 -42   4   6      692.76      611.71     93.59 o
 -40   4   6       29.51       59.04     57.82 o
 -38   4   6      929.55     1061.17    115.18 o
 -36   4   6      241.50      157.44     60.73 o
 -34   4   6      101.83      109.91     55.05 o
 -32   4   6      604.16      469.42     76.97 o
 -30   4   6       93.74       95.24     37.92 o
 -28   4   6        6.32       13.97     28.18 o
 -26   4   6     1398.32     1531.75     70.67 o
 -24   4   6     8985.19     9440.70    151.29 o
 -22   4   6     3391.83     3086.51     84.74 o
 -20   4   6     3479.59     3678.25     89.16 o
 -18   4   6     2071.11     2043.43     68.94 o
 -16   4   6        8.68       37.27     21.97 o
 -14   4   6     5226.03     5844.73    105.33 o
 -12   4   6     3467.79     3002.69     72.67 o
 -10   4   6      262.14      374.28     32.27 o
  -8   4   6      385.89      562.51     34.88 o
  -6   4   6     9193.10    10312.69    154.54 o
  -4   4   6        1.16        0.00     18.10 o
  -2   4   6     1426.08     1707.53     76.66 o
   0   4   6     5133.46     6804.42    125.60 o
   2   4   6     4532.61     4986.85    106.67 o
   4   4   6       41.10       19.59     21.32 o
   6   4   6     1545.74     1314.26     67.80 o
   8   4   6     1206.21     1559.28     84.22 o
  10   4   6      144.32      226.12     46.58 o
  12   4   6    13876.80    13642.36    261.20 o
  14   4   6     3964.71     4316.57    152.04 o
  16   4   6    11543.77    12153.71    254.44 o
  18   4   6       33.21       69.94     41.20 o
  20   4   6     1513.50     1387.19    103.51 o
  22   4   6      116.15       69.78     47.19 o
  24   4   6      171.39      121.33     51.55 o
  26   4   6      664.82      793.20     88.77 o
  28   4   6      432.63      303.50     65.48 o
  30   4   6        8.91       91.12     49.19 o
  32   4   6       68.32       48.16     70.83 o
  34   4   6       26.11      106.50     72.49 o
  36   4   6      233.56      211.98     85.97 o
  38   4   6      648.77      626.42    136.66 o
 -51   5   6        7.14      123.84     96.74 o
 -49   5   6      147.92      111.92     68.29 o
 -47   5   6      537.20      387.29     90.87 o
 -45   5   6      416.67      374.93     85.63 o
 -43   5   6        0.24       27.73     60.73 o
 -41   5   6      245.55      359.42     83.02 o
 -39   5   6     1225.63     1335.17    186.92 o
 -37   5   6        0.66        0.00     46.76 o
 -35   5   6      989.89      953.20    108.39 o
 -33   5   6      144.65       46.25     54.58 o
 -31   5   6        0.02       53.12     50.51 o
 -29   5   6     1514.48     1418.34    127.17 o
 -27   5   6      420.42      384.17     56.94 o
 -25   5   6     1517.13     1714.23     85.74 o
 -23   5   6      228.68      221.00     36.28 o
 -21   5   6     1018.59      725.30     60.54 o
 -19   5   6     2499.15     2727.59     91.10 o
 -17   5   6    39424.14    40820.61    391.52 o
 -15   5   6     5655.36     5712.28    111.52 o
 -13   5   6     1635.84     1781.53     73.64 o
 -11   5   6     9943.90     9815.13    146.02 o
  -9   5   6     1034.90     1178.42     60.02 o
  -7   5   6     4931.42     4870.17     97.00 o
  -5   5   6     2032.62     1951.78    111.34 o
  -3   5   6      949.78     1192.42     68.26 o
  -1   5   6     3023.73     3118.19     84.58 o
   1   5   6     1256.58     1855.10     93.34 o
   3   5   6     2992.30     3317.05     94.78 o
   5   5   6    11850.61    11662.60    192.20 o
   7   5   6     1537.66     1666.71     82.45 o
   9   5   6     1683.59     1785.51    102.94 o
  11   5   6      798.20      655.73     71.44 o
  13   5   6       59.27        8.91     33.91 o
  15   5   6     4897.07     4730.52    162.38 o
  17   5   6      415.75      253.94     56.28 o
  19   5   6      290.72      275.17     64.08 o
  21   5   6       95.85      112.15     54.22 o
  23   5   6       46.22        0.00     46.70 o
  25   5   6      943.44      937.39    113.69 o
  27   5   6     2071.61     1948.33    135.67 o
  29   5   6      110.33      125.61     61.33 o
  31   5   6        3.71       27.14     54.43 o
  33   5   6      227.68      116.10     65.61 o
  35   5   6      296.86       50.92     73.31 o
  37   5   6       20.66       83.77     73.96 o
  39   5   6      297.08      222.27    125.96 o
 -48   6   6     1737.32     2419.01    215.24 o
 -46   6   6      761.08      819.86    114.25 o
 -44   6   6     2256.82     2342.56    182.01 o
 -42   6   6      346.47      298.80    105.11 o
 -40   6   6      673.62      428.32     88.62 o
 -38   6   6      111.12        0.00     56.08 o
 -36   6   6      329.41      304.32     76.89 o
 -34   6   6     1744.71     1665.20    243.95 o
 -32   6   6       15.22        0.00     42.72 o
 -30   6   6     1638.21     1894.49    144.19 o
 -28   6   6     2739.35     2577.54    157.70 o
 -26   6   6       94.44      120.63     45.78 o
 -24   6   6       24.95       66.17     37.86 o
 -22   6   6       66.75       19.38     32.58 o
 -20   6   6     2810.62     2655.50     96.03 o
 -18   6   6     1246.64     1231.23     79.97 o
 -16   6   6    20730.31    23319.83    293.23 o
 -14   6   6     6753.51     6703.11    138.57 o
 -12   6   6    13352.56    12450.48    210.02 o
 -10   6   6      159.92      224.95     35.30 o
  -8   6   6     2457.54     2667.31     90.03 o
  -6   6   6       18.99        0.00     19.80 o
  -4   6   6     1734.41     1893.42     72.21 o
  -2   6   6     2450.85     2500.00     85.00 o
   0   6   6     6020.48     6160.70    117.48 o
   2   6   6       54.00       17.29     22.59 o
   4   6   6       28.97      122.16     32.51 o
   6   6   6      139.56      153.77     39.33 o
   8   6   6     1602.53     2061.43    114.83 o
  10   6   6      193.03      223.09     50.78 o
  12   6   6     4579.72     4706.14    163.81 o
  14   6   6      134.06      223.58     55.60 o
  16   6   6     1452.22     1197.22    105.73 o
  18   6   6     7834.64     7809.87    223.00 o
  20   6   6      606.46      811.05     92.45 o
  22   6   6     5535.44     5669.07    240.59 o
  24   6   6      463.10      274.86     77.47 o
  26   6   6     2574.60     2222.29    150.19 o
  28   6   6     3106.94     3319.88    176.14 o
  30   6   6     2714.06     2597.53    206.10 o
  32   6   6     1891.31     1972.23    150.61 o
  34   6   6       27.81        0.00     55.30 o
  36   6   6      824.85      921.17    119.79 o
  38   6   6       28.16       97.92    117.57 o
 -47   7   6      701.76     1086.09    225.61 o
 -45   7   6      178.51      175.27     88.07 o
 -43   7   6      307.10      278.76     79.79 o
 -41   7   6      519.91      516.81    100.16 o
 -39   7   6        4.25        0.00     54.40 o
 -37   7   6      790.20      734.46    103.73 o
 -35   7   6     3711.21     3901.30    211.27 o
 -33   7   6     1313.53     1329.52    139.83 o
 -31   7   6      999.09      596.42     92.43 o
 -29   7   6     1146.15     1193.47    120.67 o
 -27   7   6      761.86      765.73     96.17 o
 -25   7   6     3534.93     4016.80    190.86 o
 -23   7   6     3442.04     4153.96    164.91 o
 -21   7   6      106.01       38.00     39.21 o
 -19   7   6     4129.38     3906.89    127.44 o
 -17   7   6      170.99      103.29     41.27 o
 -15   7   6     4455.40     4645.24    122.08 o
 -13   7   6       11.78        0.00     26.64 o
 -11   7   6      517.13      247.21     56.69 o
  -9   7   6      610.00      697.96     60.40 o
  -7   7   6     5507.67     5559.78    128.60 o
  -5   7   6     2619.66     2379.93    104.78 o
  -3   7   6     1432.91     1191.76     74.66 o
  -1   7   6       87.33      120.36     30.87 o
   1   7   6        4.16        0.00     29.07 o
   3   7   6     1820.16     1764.92    106.61 o
   5   7   6       99.16      145.50     44.86 o
   7   7   6     4008.99     3704.38    174.50 o
   9   7   6     1056.70     1213.61    112.82 o
  11   7   6    10780.37    10649.54    257.21 o
  13   7   6     1156.57      902.19    109.50 o
  15   7   6     3646.36     3979.72    173.06 o
  17   7   6       13.81       40.30     52.65 o
  19   7   6       70.66       57.78     52.14 o
  21   7   6     1051.01     1315.77    119.18 o
  23   7   6        8.75        0.00     58.17 o
  25   7   6      803.81      678.97     95.21 o
  27   7   6      107.41       19.00     57.47 o
  29   7   6     1261.16     1160.80    166.81 o
  31   7   6      620.91      474.44     88.55 o
  33   7   6       58.59       26.04     55.40 o
  35   7   6      395.64      371.65    105.05 o
 -44   8   6      154.49      271.64    138.75 o
 -42   8   6        9.24       33.38     88.23 o
 -40   8   6     1791.53     1529.89    157.52 o
 -38   8   6      488.04      438.24     96.41 o
 -36   8   6      636.65      700.33    107.79 o
 -34   8   6      643.15      660.67    128.86 o
 -32   8   6      485.96      322.63     77.21 o
 -30   8   6      640.58      730.66    144.89 o
 -28   8   6        3.73       11.48     46.77 o
 -26   8   6     1362.96     1381.10    132.27 o
 -24   8   6      762.88      446.75     83.52 o
 -22   8   6     7215.43     7035.20    237.30 o
 -20   8   6       87.12      188.53     50.43 o
 -18   8   6     8851.83     8285.98    225.04 o
 -16   8   6      948.99      839.85     72.55 o
 -14   8   6      204.55      261.75     46.31 o
 -12   8   6     4397.68     4520.97    145.73 o
 -10   8   6       98.80      141.80     37.47 o
  -8   8   6    17005.07    15943.87    244.55 o
  -6   8   6     1359.60     1631.04     99.51 o
  -4   8   6    15370.52    16177.63    245.37 o
  -2   8   6     3068.34     2913.60    136.98 o
   0   8   6    11101.63    10963.16    251.21 o
   2   8   6        7.75       67.80     45.95 o
   4   8   6     1553.72     1894.21    121.13 o
   6   8   6     5273.21     5069.01    177.16 o
   8   8   6       64.19       66.61     45.06 o
  10   8   6    14786.71    16124.56    336.31 o
  12   8   6     1776.48     1719.72    124.62 o
  14   8   6     2927.61     2879.69    158.66 o
  16   8   6     1823.09     2045.12    142.08 o
  18   8   6     1968.25     2337.45    150.55 o
  20   8   6       40.86       33.12     54.38 o
  22   8   6     2812.77     2493.47    165.85 o
  24   8   6     5187.58     5230.00    223.78 o
  26   8   6      961.07     1015.97    115.72 o
  28   8   6     1016.44      862.09    112.91 o
  30   8   6      945.75      670.25    124.79 o
  32   8   6      373.04      317.46     89.58 o
  34   8   6       16.11      137.80     96.87 o
 -41   9   6      203.02       98.80    120.59 o
 -39   9   6      157.02       38.72    126.79 o
 -37   9   6     1031.88     1235.04    141.83 o
 -35   9   6       44.72      148.64     69.12 o
 -33   9   6     4774.97     5085.65    255.95 o
 -31   9   6        1.58       96.77     70.26 o
 -29   9   6     8179.35     8571.04    288.96 o
 -27   9   6       27.29       19.16     52.12 o
 -25   9   6     3765.40     3546.95    200.66 o
 -23   9   6      118.85       46.90     57.31 o
 -21   9   6      177.23      206.13     66.54 o
 -19   9   6     7658.67     8249.02    235.96 o
 -17   9   6      583.43      815.22     88.77 o
 -15   9   6     3063.42     3004.37    139.74 o
 -13   9   6       99.43      224.12     49.75 o
 -11   9   6      280.99      384.02     55.34 o
  -9   9   6      537.16      689.02     64.93 o
  -7   9   6      187.08      197.36     37.03 o
  -5   9   6     1202.86     1167.65     91.44 o
  -3   9   6     7193.66     6416.91    220.96 o
  -1   9   6      440.27      531.37     80.52 o
   1   9   6      391.61      401.27     72.98 o
   3   9   6     3195.66     3920.06    193.57 o
   5   9   6      673.51      704.02    146.95 o
   7   9   6     2533.83     2451.96    164.81 o
   9   9   6      116.08      109.98     50.45 o
  11   9   6      677.20      516.74     90.65 o
  13   9   6     4624.78     4423.48    232.18 o
  15   9   6      427.31      302.93     77.34 o
  17   9   6     7495.27     7587.81    266.11 o
  19   9   6        3.75        8.62     50.23 o
  21   9   6     1641.34     1809.85    148.51 o
  23   9   6       22.56        4.23     56.83 o
  25   9   6     1179.48     1242.27    128.10 o
  27   9   6        2.59       57.03     64.78 o
  29   9   6       12.59       60.90     80.02 o
 -36  10   6      557.94      305.23    145.07 o
 -34  10   6      739.69      665.91    175.16 o
 -32  10   6      280.08      220.24     77.75 o
 -30  10   6      846.10      734.57    110.22 o
 -28  10   6      297.97      155.27     83.71 o
 -26  10   6      215.83       62.01     60.45 o
 -24  10   6      294.01      274.81     84.82 o
 -22  10   6     1433.64     1342.21    134.79 o
 -20  10   6      489.50      510.18     88.52 o
 -18  10   6      877.85      842.53    104.22 o
 -16  10   6     2555.48     2593.43    152.16 o
 -14  10   6     1097.67     1180.45     96.60 o
 -12  10   6     3674.13     3624.65    157.23 o
 -10  10   6      896.13      603.72     74.64 o
  -8  10   6      243.33      137.43     57.97 o
  -6  10   6      194.35      164.47     51.76 o
  -4  10   6      103.18       42.90     49.81 o
  -2  10   6      229.06      296.05     67.76 o
   0  10   6      128.11      293.83     64.56 o
   2  10   6      100.04      126.23     59.02 o
   4  10   6     5129.62     5614.61    263.40 o
   6  10   6      662.95      653.48     95.48 o
   8  10   6     3583.51     3406.80    199.61 o
  10  10   6     1396.60     1488.37    142.03 o
  12  10   6      218.55      137.27     59.60 o
  14  10   6     2069.18     2170.18    170.69 o
  16  10   6     1309.05     1482.54    149.42 o
  18  10   6     2151.21     2446.77    191.33 o
  20  10   6      732.30      780.28    112.04 o
  22  10   6       20.22       22.06     60.04 o
  24  10   6       61.66      155.72     88.93 o
  26  10   6        1.26        0.00    101.48 o
 -31  11   6       52.64      140.19    110.59 o
 -29  11   6      110.57      240.68    159.29 o
 -27  11   6       29.84        0.00     54.86 o
 -25  11   6        2.20        0.00     54.89 o
 -23  11   6      347.88      344.79    104.52 o
 -21  11   6      425.84      459.44    105.55 o
 -19  11   6      186.57      182.39     64.81 o
 -17  11   6     1085.37      987.95    115.92 o
 -15  11   6      234.50      159.18     64.14 o
 -13  11   6      269.06      209.13     67.75 o
 -11  11   6     3092.46     3198.49    190.78 o
  -9  11   6      452.40      330.80     90.15 o
  -7  11   6     3461.96     3869.51    349.44 o
  -5  11   6     1464.97     1079.13    160.47 o
  -3  11   6     2339.04     2538.80    216.18 o
  -1  11   6     1878.77     1423.39    150.22 o
   1  11   6      185.01      278.01     72.88 o
   3  11   6        2.74        0.00     51.09 o
   5  11   6      301.95      205.09     64.88 o
   7  11   6      914.17     1061.86    119.14 o
   9  11   6      908.24     1040.69    182.99 o
  11  11   6      139.52      130.53     62.70 o
  13  11   6      364.26      255.17     78.57 o
  15  11   6      860.72     1012.58    126.30 o
  17  11   6        1.50        0.00     70.05 o
  19  11   6       95.62       72.50    136.87 o
  21  11   6        9.67      113.01    117.85 o
 -24  12   6       60.04        0.00    229.19 o
 -22  12   6       22.22       45.69     96.46 o
 -20  12   6       15.62        9.86     59.59 o
 -18  12   6      379.14      376.38     94.53 o
 -16  12   6      568.70      853.35    225.28 o
 -14  12   6      156.90       97.68     91.20 o
 -12  12   6      164.02       69.49     79.78 o
 -10  12   6      921.61     1104.33    210.76 o
  -8  12   6       70.11      202.28    107.18 o
  -6  12   6       64.78        0.00     66.92 o
  -4  12   6       18.63       46.36    110.62 o
  -2  12   6      371.63      234.57    192.77 o
   0  12   6     1148.21     1322.78    187.57 o
   2  12   6     1599.17     1907.19    164.12 o
   4  12   6        8.07       25.42     58.65 o
   6  12   6      677.43      560.95     98.29 o
   8  12   6      529.67      702.01    123.44 o
  10  12   6      448.85      343.81     89.05 o
  12  12   6      121.02      189.96     98.79 o
  14  12   6      204.07      400.34    212.00 o
  -5  13   6      465.83      339.79    133.52 o
  -3  13   6       92.53       59.59    113.36 o
  -1  13   6       18.91      201.68    124.91 o
 -55   1   7      529.13     1090.93    297.94 o
 -53   1   7        4.60        0.00    129.49 o
 -51   1   7     1849.02     1990.49    370.14 o
 -49   1   7       15.18      153.66     88.86 o
 -47   1   7       56.12       51.08     77.38 o
 -45   1   7      626.14      660.03    103.02 o
 -43   1   7     2435.98     2144.54    129.16 o
 -41   1   7      285.13      191.86     55.10 o
 -39   1   7       11.84        8.42     30.30 o
 -37   1   7      797.05      887.81     62.79 o
 -35   1   7     6334.84     6802.53    139.13 o
 -33   1   7      149.46       85.52     31.75 o
 -31   1   7     2520.58     2409.00     89.08 o
 -29   1   7     1603.03     1584.48     70.41 o
 -27   1   7      829.82      951.50     55.19 o
 -25   1   7    22822.48    24438.32    268.47 o
 -23   1   7     4639.19     4421.24     96.01 o
 -21   1   7      806.43      985.68     54.79 o
 -19   1   7    34063.41    34432.84    327.36 o
 -17   1   7      103.23       63.08     21.94 o
 -15   1   7    10339.60    11764.16    149.56 o
 -13   1   7      483.40      412.44     32.67 o
 -11   1   7     4856.12     5230.22    111.32 o
  -9   1   7       36.05        1.09     18.24 o
  -7   1   7    17214.01    17357.93    239.12 o
  -5   1   7    16676.23    18187.60    248.07 o
  -3   1   7    10403.03    10666.37    174.63 o
  -1   1   7     1488.19     1273.90     70.64 o
   1   1   7    37165.20    34792.16    672.57 o
   3   1   7    17504.87    18204.38    258.83 o
   5   1   7    11255.05    10925.96    173.68 o
   7   1   7     1081.00     1096.11     61.79 o
   9   1   7    12907.09    13786.85    225.08 o
  11   1   7      366.56      240.37     33.11 o
  13   1   7       33.28       56.99     24.19 o
  15   1   7     1514.43     1257.88     78.31 o
  17   1   7       21.83       37.93     27.55 o
  19   1   7      696.42      721.22     68.65 o
  21   1   7      157.69      128.14     48.22 o
  23   1   7     2186.29     2397.67    151.55 o
  25   1   7      343.07      235.53     69.12 o
  27   1   7     3417.66     3657.21    231.66 o
  29   1   7     4442.92     4395.78    347.71 o
  31   1   7       71.85        0.00    111.73 o
  33   1   7      526.79      435.80    142.61 o
  35   1   7     1190.97     1482.51    470.41 o
  37   1   7       70.38      189.65    245.23 o
  39   1   7       37.21       88.26    117.65 o
 -54   2   7       27.94       50.42    108.86 o
 -52   2   7       68.16       98.55    121.47 o
 -50   2   7        5.00      112.61    201.11 o
 -48   2   7     2142.62     2403.20    264.12 o
 -46   2   7      132.61        0.00     55.10 o
 -44   2   7       26.33       80.22     57.69 o
 -42   2   7      701.59      784.42     85.35 o
 -40   2   7     2816.44     3039.18    147.80 o
 -38   2   7       88.63       16.29     37.98 o
 -36   2   7       70.39      110.83     34.84 o
 -34   2   7      698.53      733.56     56.73 o
 -32   2   7      410.48      395.66     43.77 o
 -30   2   7     7926.97     7926.71    143.27 o
 -28   2   7     3729.33     3468.97     94.52 o
 -26   2   7     4776.29     4146.07     97.97 o
 -24   2   7    22214.07    24704.45    270.43 o
 -22   2   7     4684.80     4496.88     96.39 o
 -20   2   7     8464.66     8696.94    133.61 o
 -18   2   7     5899.72     5617.76    102.26 o
 -16   2   7    27040.27    26712.24    266.28 o
 -14   2   7      849.91      593.15     34.49 o
 -12   2   7    26157.54    26709.50    282.73 o
 -10   2   7     1518.71     2309.88     69.53 o
  -8   2   7     9377.96     9505.55    161.32 o
  -6   2   7       14.33       14.56     17.47 o
  -4   2   7     2153.89     2475.31     67.02 o
  -2   2   7     1437.27     1548.70     66.73 o
   0   2   7    20822.83    23448.83    308.45 o
   2   2   7       33.26       73.47     26.15 o
   4   2   7    51486.36    51247.40    523.46 o
   6   2   7     8810.53     9805.89    154.66 o
   8   2   7     4385.51     4731.26    109.58 o
  10   2   7     3415.62     3783.79     92.78 o
  12   2   7     1962.45     2214.92     89.01 o
  14   2   7     9916.06    10241.88    187.76 o
  16   2   7     1662.15     1495.80     92.83 o
  18   2   7    11694.53    11997.47    298.15 o
  20   2   7    12130.45    11951.74    246.28 o
  22   2   7    11322.19    10333.53    231.70 o
  24   2   7     9112.09     8791.53    215.73 o
  26   2   7      215.16      196.29     71.96 o
  28   2   7      962.12     1104.82    126.39 o
  30   2   7      565.03      385.86     94.28 o
  32   2   7     1330.48     1819.82    256.34 o
  34   2   7     1075.98      919.56    196.93 o
  36   2   7     2352.39     2966.22    334.23 o
  38   2   7        0.70       39.24     85.71 o
  40   2   7      782.36      264.71    199.39 o
 -53   3   7      385.86      492.30    147.79 o
 -51   3   7      420.35      488.03    112.14 o
 -49   3   7       80.45      102.48     68.80 o
 -47   3   7      869.74      743.53    113.35 o
 -45   3   7       14.89        0.00     55.67 o
 -43   3   7      403.16      294.83     74.96 o
 -41   3   7       17.02        0.00     51.04 o
 -39   3   7        6.67       23.15     51.35 o
 -37   3   7      416.59      159.08     58.39 o
 -35   3   7      692.44      589.56     82.68 o
 -33   3   7     6324.59     6378.90    142.68 o
 -31   3   7      115.60      110.97     33.36 o
 -29   3   7    10043.96     9311.82    176.21 o
 -27   3   7       69.68       49.64     27.86 o
 -25   3   7    30744.13    32699.44    335.00 o
 -23   3   7     2695.17     2714.54     81.34 o
 -21   3   7    19208.26    18179.50    217.63 o
 -19   3   7    10544.15    10445.75    150.36 o
 -17   3   7    10035.57    10409.65    146.10 o
 -15   3   7    60413.03    58210.34    492.69 o
 -13   3   7      328.92      181.84     30.74 o
 -11   3   7    57458.09    57874.41    520.75 o
  -9   3   7      521.75      707.64     46.33 o
  -7   3   7     1361.35     1922.69     67.10 o
  -5   3   7    10595.73    10143.24    150.30 o
  -3   3   7    11857.93    13506.65    214.73 o
  -1   3   7       14.63       19.92     18.56 o
   1   3   7     1182.51     1313.00     58.73 o
   3   3   7      128.97       38.36     22.28 o
   5   3   7      484.32      545.51     43.14 o
   7   3   7     5356.20     5080.30    108.98 o
   9   3   7     4546.69     5002.58    108.09 o
  11   3   7    27484.12    27879.26    355.70 o
  13   3   7     4796.77     4960.12    215.58 o
  15   3   7      678.67      530.53     65.47 o
  17   3   7    10340.95    10245.15    227.66 o
  19   3   7      717.22      867.11     82.56 o
  21   3   7     2382.86     2409.04    126.02 o
  23   3   7      180.95      134.69     48.86 o
  25   3   7       69.56       32.72     46.01 o
  27   3   7       50.42       91.06     57.57 o
  29   3   7     7372.50     6787.00    268.35 o
  31   3   7     1934.08     1978.55    166.36 o
  33   3   7     1329.79     1237.04    159.78 o
  35   3   7      262.14      483.64    297.37 o
  37   3   7      110.33      100.03    122.20 o
  39   3   7     3173.81     4103.60    553.49 o
 -52   4   7       11.73       39.97     96.12 o
 -50   4   7      959.52      925.09    134.23 o
 -48   4   7       12.59        0.00     64.84 o
 -46   4   7      245.29       42.87     62.18 o
 -44   4   7      409.52      234.34     83.82 o
 -42   4   7      104.23      174.24     74.94 o
 -40   4   7     1024.24     1065.99    133.76 o
 -38   4   7     2116.93     2026.41    147.67 o
 -36   4   7     2795.86     3046.85    167.58 o
 -34   4   7      882.63      724.13     89.96 o
 -32   4   7     2102.38     2309.45    125.89 o
 -30   4   7     7962.52     7692.26    167.54 o
 -28   4   7     1276.84     1157.74     68.78 o
 -26   4   7     3294.61     3349.32    101.84 o
 -24   4   7      445.18      348.80     43.03 o
 -22   4   7    29101.88    29551.93    334.76 o
 -20   4   7      120.66      137.99     31.04 o
 -18   4   7    25948.61    24113.96    263.72 o
 -16   4   7     2401.97     2573.22     73.64 o
 -14   4   7    12513.04    13352.84    206.09 o
 -12   4   7    13171.76    14826.02    204.09 o
 -10   4   7       12.87        0.00     20.03 o
  -8   4   7     5926.77     5359.37     94.55 o
  -6   4   7     1760.55     1790.01     58.88 o
  -4   4   7    68868.08    67248.54    674.17 o
  -2   4   7      117.71       91.23     27.80 o
   0   4   7    13015.90    14577.09    218.03 o
   2   4   7    12498.59    14714.75    209.35 o
   4   4   7    16013.80    16505.02    252.13 o
   6   4   7    10497.33     9344.71    201.56 o
   8   4   7     1358.24     1157.41     95.24 o
  10   4   7    14811.49    15322.65    280.13 o
  12   4   7      503.88      236.61     49.15 o
  14   4   7    30442.28    28647.97    431.27 o
  16   4   7     1181.86     1408.80    100.90 o
  18   4   7     4284.38     4381.23    158.36 o
  20   4   7      153.54      114.47     47.93 o
  22   4   7      646.34      893.34    103.35 o
  24   4   7     8054.45     8162.52    283.57 o
  26   4   7      887.79      955.40     97.63 o
  28   4   7     6408.86     6467.65    233.78 o
  30   4   7      818.24      653.34    109.02 o
  32   4   7     2037.02     2194.10    205.26 o
  34   4   7      401.66      448.22    111.44 o
  36   4   7      287.51      192.58     95.06 o
  38   4   7       42.06      161.58    184.50 o
 -51   5   7     1357.19     1376.62    267.12 o
 -49   5   7      332.30      330.36     84.65 o
 -47   5   7      446.10      347.49     87.39 o
 -45   5   7     1037.86     1161.97    127.34 o
 -43   5   7     1263.90     1418.43    136.86 o
 -41   5   7      186.46      200.38     73.29 o
 -39   5   7     2237.56     2235.09    160.60 o
 -37   5   7       29.94        0.00     50.47 o
 -35   5   7      318.36      374.94     95.89 o
 -33   5   7     4065.69     3898.69    228.41 o
 -31   5   7      217.55      119.34     54.37 o
 -29   5   7    19644.55    20384.69    349.16 o
 -27   5   7       36.57       98.13     36.35 o
 -25   5   7    15332.17    14115.77    217.25 o
 -23   5   7     7779.26     8022.28    155.25 o
 -21   5   7     1425.88     1928.20     83.27 o
 -19   5   7       41.50       33.86     27.82 o
 -17   5   7      222.04      394.61     44.63 o
 -15   5   7     6663.21     7110.23    141.75 o
 -13   5   7       54.88      120.22     32.72 o
 -11   5   7    13861.51    12556.53    191.23 o
  -9   5   7     1443.63     1548.21     71.29 o
  -7   5   7    19422.25    19469.30    248.07 o
  -5   5   7     1394.64     1362.63     66.53 o
  -3   5   7     4948.49     4589.51    200.43 o
  -1   5   7    18782.26    18271.08    217.32 o
   1   5   7       42.10       45.16     24.68 o
   3   5   7     8692.69     7423.46    145.55 o
   5   5   7       22.18       16.20     26.70 o
   7   5   7      413.80      458.04     70.67 o
   9   5   7       44.69       35.27     35.70 o
  11   5   7      318.72      343.47     58.15 o
  13   5   7     6546.51     6660.03    189.16 o
  15   5   7     1953.91     2018.32    120.88 o
  17   5   7     7816.95     8111.46    219.72 o
  19   5   7      216.57      201.43     84.82 o
  21   5   7    10089.56    11302.57    273.40 o
  23   5   7       99.88       64.33     51.34 o
  25   5   7    11086.12    10063.86    265.64 o
  27   5   7       58.87       67.17     53.70 o
  29   5   7      216.57      243.53     71.66 o
  31   5   7     1510.43     1586.77    141.44 o
  33   5   7      166.70      140.08     76.60 o
  35   5   7      704.43      788.66    125.82 o
  37   5   7      350.98      595.12    157.65 o
  39   5   7     1249.82     1074.89    271.59 o
 -50   6   7      372.93      441.48    129.43 o
 -48   6   7     1129.68     1161.15    157.61 o
 -46   6   7       59.16       31.79     65.23 o
 -44   6   7      227.49      176.75     71.49 o
 -42   6   7       51.45       32.20     59.43 o
 -40   6   7      599.42      453.51     92.08 o
 -38   6   7      307.63      146.34     65.12 o
 -36   6   7      334.61      258.29     80.72 o
 -34   6   7       50.05       11.97     65.50 o
 -32   6   7       13.12        0.00     49.28 o
 -30   6   7     4532.97     4700.94    206.86 o
 -28   6   7     1372.37     1287.73    122.15 o
 -26   6   7     8234.36     7764.94    190.92 o
 -24   6   7      905.25      884.60     69.57 o
 -22   6   7     2515.01     2624.54     99.34 o
 -20   6   7     4122.66     4145.13    118.40 o
 -18   6   7     4293.47     3192.55    106.64 o
 -16   6   7    10160.75     9891.09    178.43 o
 -14   6   7     6721.32     7782.86    203.19 o
 -12   6   7    12204.17    11607.33    191.30 o
 -10   6   7     9136.52     8262.13    157.57 o
  -8   6   7     3680.27     3676.54    112.56 o
  -6   6   7     8195.69     8098.35    191.63 o
  -4   6   7     7301.57     7290.79    156.31 o
  -2   6   7       50.11       13.22     22.25 o
   0   6   7     7868.02     8129.12    147.58 o
   2   6   7     2860.21     3266.82    116.42 o
   4   6   7     1698.38     1484.49     96.63 o
   6   6   7     7094.35     6924.17    188.00 o
   8   6   7     9018.54     9607.46    230.19 o
  10   6   7     4317.98     4230.48    157.74 o
  12   6   7      750.82      915.74     91.46 o
  14   6   7      633.77      490.20     74.78 o
  16   6   7        3.63        0.00     43.33 o
  18   6   7    12872.99    12612.03    293.44 o
  20   6   7     1935.80     1976.71    136.49 o
  22   6   7     6999.28     6940.98    222.24 o
  24   6   7    10045.33     9246.42    264.13 o
  26   6   7     3206.42     3430.45    178.58 o
  28   6   7     2693.04     2897.08    170.93 o
  30   6   7      135.01      149.29     62.96 o
  32   6   7     1078.34      661.43    138.92 o
  34   6   7      395.31      204.30     85.27 o
  36   6   7     1860.12     2241.28    234.63 o
 -47   7   7        3.79        0.00    106.67 o
 -45   7   7      632.07      817.10    156.86 o
 -43   7   7       41.86        0.00     70.02 o
 -41   7   7      322.29      331.39     81.73 o
 -39   7   7       30.15       22.50     57.10 o
 -37   7   7     1296.98     1261.47    196.70 o
 -35   7   7        2.69       49.91     58.78 o
 -33   7   7     2317.78     2089.17    186.00 o
 -31   7   7     1079.13     1118.91    120.49 o
 -29   7   7      485.87      514.33     86.70 o
 -27   7   7      680.03      738.70     97.22 o
 -25   7   7      487.25      409.46     69.44 o
 -23   7   7      849.49      680.37     72.47 o
 -21   7   7     5761.37     5762.51    198.32 o
 -19   7   7     2703.15     3229.43    113.57 o
 -17   7   7    18557.21    18749.13    271.92 o
 -15   7   7      745.06     1051.40     71.82 o
 -13   7   7     5954.48     5637.64    142.93 o
 -11   7   7     1926.64     2424.26     97.66 o
  -9   7   7     6303.95     6495.44    144.55 o
  -7   7   7     3309.69     2742.61    106.16 o
  -5   7   7     2327.51     2137.87     89.48 o
  -3   7   7     7489.62     7923.63    225.98 o
  -1   7   7     4631.52     4976.70    145.04 o
   1   7   7     4197.07     3689.12    136.20 o
   3   7   7     2145.55     2433.20    124.69 o
   5   7   7     4379.64     3911.84    221.13 o
   7   7   7       13.63        0.00     35.67 o
   9   7   7    12196.54    12170.28    308.58 o
  11   7   7      671.52      658.08     81.00 o
  13   7   7     4434.22     4659.39    183.78 o
  15   7   7      238.45      272.88     75.91 o
  17   7   7      324.66      308.38     68.11 o
  19   7   7     1261.49      952.42    106.87 o
  21   7   7      453.35      340.31     75.11 o
  23   7   7     2970.91     3017.05    183.64 o
  25   7   7       37.04       12.76     61.07 o
  27   7   7       85.56      235.96     68.44 o
  29   7   7     1466.88     1843.88    152.12 o
  31   7   7      136.73      129.95     66.75 o
  33   7   7      578.26      446.15     98.35 o
  35   7   7        1.26        0.00     96.23 o
 -44   8   7       40.42       19.41    112.41 o
 -42   8   7       18.23        0.00     73.88 o
 -40   8   7     1180.94     1221.71    142.96 o
 -38   8   7      800.61     1019.92    132.61 o
 -36   8   7      563.50      570.98     97.53 o
 -34   8   7     2513.86     2291.42    176.82 o
 -32   8   7      187.25      258.18     80.69 o
 -30   8   7     3548.54     3695.82    212.78 o
 -28   8   7       22.83       92.18     57.72 o
 -26   8   7      947.92      938.67    109.88 o
 -24   8   7        2.46       74.50     47.24 o
 -22   8   7        5.30        0.19     40.66 o
 -20   8   7      409.61      327.80     56.93 o
 -18   8   7      643.63      459.45     89.08 o
 -16   8   7      824.46      739.39     68.62 o
 -14   8   7      968.44      795.77     77.90 o
 -12   8   7      175.80      247.21     42.08 o
 -10   8   7     2212.73     2299.85    101.04 o
  -8   8   7     2304.84     2635.98    111.89 o
  -6   8   7      308.89      238.51     41.07 o
  -4   8   7     2582.33     2952.28    139.50 o
  -2   8   7       83.69       82.95     48.94 o
   0   8   7     1543.49     1293.31    115.46 o
   2   8   7     4131.89     4030.04    186.84 o
   4   8   7     2676.18     2619.24    160.42 o
   6   8   7     2508.36     2730.08    166.99 o
   8   8   7     1777.07     1591.99    134.39 o
  10   8   7      953.25     1099.00    118.99 o
  12   8   7      855.51      729.39    115.31 o
  14   8   7       38.47       66.48     50.64 o
  16   8   7     2066.11     1958.30    142.05 o
  18   8   7      127.95      291.54     74.35 o
  20   8   7     1447.61     1275.81    120.75 o
  22   8   7      813.72      756.32    102.74 o
  24   8   7      387.46      347.74     79.09 o
  26   8   7       10.63       50.69     64.79 o
  28   8   7      157.34      154.25     66.67 o
  30   8   7      122.30        0.00     64.95 o
  32   8   7      401.91      341.19    106.84 o
 -41   9   7      624.14      649.51    186.77 o
 -39   9   7       21.56       37.65     96.26 o
 -37   9   7      225.19      249.90     81.94 o
 -35   9   7      810.89      681.36    134.72 o
 -33   9   7      207.05      264.36     81.31 o
 -31   9   7      318.48      360.67     82.65 o
 -29   9   7      232.46      184.39     71.59 o
 -27   9   7       91.87       70.21     53.15 o
 -25   9   7       44.09        0.00     43.92 o
 -23   9   7      542.15      486.89    116.10 o
 -21   9   7      132.12      219.67     66.25 o
 -19   9   7      128.23      101.73     60.16 o
 -17   9   7       40.89       67.11     43.17 o
 -15   9   7       65.47       76.18     47.08 o
 -13   9   7       53.39       59.05     37.47 o
 -11   9   7       35.23       82.57     37.98 o
  -9   9   7     2720.36     2745.43    115.29 o
  -7   9   7       60.00       21.21     45.78 o
  -5   9   7     1441.18     1531.57    134.83 o
  -3   9   7     2466.18     2290.30    151.29 o
  -1   9   7      464.96      371.19     70.71 o
   1   9   7     1927.61     1980.36    159.95 o
   3   9   7       19.26       37.86     46.81 o
   5   9   7      616.66      518.57    103.42 o
   7   9   7     1292.57     1479.49    135.21 o
   9   9   7      121.93        0.00     48.22 o
  11   9   7      539.19      430.56     80.70 o
  13   9   7      354.09       42.22     58.80 o
  15   9   7      110.01      105.03     59.00 o
  17   9   7      434.68      275.17     79.40 o
  19   9   7       88.35       44.86     60.36 o
  21   9   7      648.64      345.39     87.85 o
  23   9   7      619.98      448.28     99.33 o
  25   9   7      100.44       61.81     72.98 o
  27   9   7       23.49        8.20    104.76 o
  29   9   7      293.44        0.00     99.30 o
 -36  10   7      555.71      347.31    150.31 o
 -34  10   7      717.42      754.15    182.93 o
 -32  10   7       32.94       46.45     60.90 o
 -30  10   7      427.81      292.14     85.15 o
 -28  10   7       80.06      147.62     61.24 o
 -26  10   7      176.89      267.25     71.87 o
 -24  10   7      549.17      447.27     84.86 o
 -22  10   7       75.01       88.02     58.00 o
 -20  10   7       15.08       19.13     48.79 o
 -18  10   7       18.36       21.42     59.32 o
 -16  10   7      313.34      210.77     56.38 o
 -14  10   7      782.70      680.60     76.66 o
 -12  10   7      231.71      204.55     55.22 o
 -10  10   7      451.70      336.35     93.79 o
  -8  10   7      405.64      341.30     67.90 o
  -6  10   7       83.13       80.84     53.76 o
  -4  10   7      149.89       82.85     60.70 o
  -2  10   7      660.35      717.04    100.33 o
   0  10   7      304.50      329.59     74.38 o
   2  10   7      565.14      655.66     94.77 o
   4  10   7        8.24       99.48     57.11 o
   6  10   7     1386.60     1475.99    140.04 o
   8  10   7     2119.71     2450.02    180.57 o
  10  10   7      460.86      485.91    127.20 o
  12  10   7        0.37       47.52     52.37 o
  14  10   7        0.84       30.36     63.77 o
  16  10   7      216.41      122.79     97.62 o
  18  10   7     1059.44      786.69    138.94 o
  20  10   7       46.44       44.92     61.33 o
  22  10   7      829.59      410.01    116.38 o
  24  10   7        0.22        0.00    101.15 o
 -31  11   7        0.43       85.28    171.89 o
 -29  11   7      159.84      126.30    120.32 o
 -27  11   7       53.02       95.10     62.16 o
 -25  11   7      667.11      518.71     97.32 o
 -23  11   7      520.23      511.63     91.01 o
 -21  11   7       86.66      165.02     63.38 o
 -19  11   7       47.32        0.00     58.20 o
 -17  11   7       42.50       77.04     57.39 o
 -15  11   7       11.20       29.87     54.85 o
 -13  11   7       87.36       97.12     69.36 o
 -11  11   7      340.90      318.46     76.52 o
  -9  11   7      476.56      450.40    116.10 o
  -7  11   7      546.02      608.83    156.64 o
  -5  11   7     1042.61     1116.51    176.65 o
  -3  11   7      271.23      256.84     76.98 o
  -1  11   7       85.82       93.20     58.25 o
   1  11   7       51.25        0.00     59.87 o
   3  11   7     1127.45     1019.57    120.12 o
   5  11   7      192.69      329.17     75.68 o
   7  11   7      572.25      505.20    108.65 o
   9  11   7        0.25        0.00     54.96 o
  11  11   7      284.39      313.03     88.10 o
  13  11   7       24.98       46.49     61.76 o
  15  11   7      615.70      521.96    123.40 o
  17  11   7       38.25      154.71     99.72 o
  19  11   7      145.16      154.95    245.80 o
 -24  12   7       38.78       91.39    107.85 o
 -22  12   7       23.31        0.00     79.55 o
 -20  12   7       23.87        0.00    108.18 o
 -18  12   7      693.86      707.20    118.99 o
 -16  12   7       12.75       30.13     82.84 o
 -14  12   7      472.68      508.34    121.82 o
 -12  12   7       82.12       18.48     81.98 o
 -10  12   7       81.06      150.22     96.77 o
  -8  12   7      670.51     1122.88    167.62 o
  -6  12   7      219.67      177.15    111.41 o
  -4  12   7     4256.95     4806.82    483.57 o
  -2  12   7        1.52       10.33     67.11 o
   0  12   7      992.73     1021.57    134.59 o
   2  12   7       61.56      107.24     60.34 o
   4  12   7      675.77      527.01     92.30 o
   6  12   7     1255.43     1392.15    157.64 o
   8  12   7       44.87      146.55     77.84 o
  10  12   7     1435.91     1203.14    220.41 o
  12  12   7      539.92      556.48    172.46 o
 -50   0   8     1707.53     1584.83    316.28 o
 -48   0   8      392.26      277.32    163.87 o
 -46   0   8     1810.91     1768.18    324.30 o
 -44   0   8       10.41      148.57     71.59 o
 -42   0   8     1099.80      928.19     98.59 o
 -40   0   8     2850.66     2650.26    147.91 o
 -38   0   8     4808.60     4846.69    174.10 o
 -36   0   8      200.90      220.82     54.57 o
 -34   0   8     1700.52     1673.09    109.28 o
 -32   0   8       28.11       15.51     38.74 o
 -30   0   8      492.05      540.11    121.51 o
 -28   0   8    11852.20     9705.59    433.44 o
 -26   0   8    14380.67    15035.29    284.37 o
 -24   0   8    37622.35    39994.93    541.12 o
 -22   0   8     2489.99     2013.19     99.27 o
 -20   0   8    47800.09    45874.00    585.02 o
 -18   0   8    11727.94    10603.90    211.38 o
 -16   0   8    26162.21    30961.72    424.26 o
 -14   0   8    45815.56    44917.70    557.84 o
 -12   0   8    25558.11    25542.60    360.77 o
 -10   0   8    19967.75    21398.58    316.06 o
  -8   0   8    65306.38    71427.61    809.43 o
  -6   0   8       42.58       22.32     27.32 o
  -4   0   8    40964.98    39652.09    560.81 o
  -2   0   8     7129.53     7516.96    183.26 o
   0   0   8    31918.01    29087.68    447.35 o
   2   0   8    20691.98    21134.64    375.30 o
   4   0   8    14178.58    15175.18    340.35 o
   6   0   8     4674.62     4149.47    145.89 o
   8   0   8    14514.86    15375.98    341.36 o
  10   0   8    18834.35    17130.42    371.33 o
  12   0   8     1452.44     1510.28     96.26 o
  14   0   8    37694.70    38548.92    723.47 o
  16   0   8     2170.26     2410.23    106.82 o
  18   0   8     3442.25     3290.35    168.95 o
  20   0   8      844.18      805.88    133.33 o
  22   0   8      680.39      600.47    213.14 o
  24   0   8     4077.14     3468.75    421.70 o
  26   0   8       62.43       33.23    115.74 o
  28   0   8      299.22     1094.37    308.26 o
  30   0   8      856.46     1186.04    307.11 o
  32   0   8    26911.48    25852.33   1260.53 o
  34   0   8     2351.36     2417.93    435.46 o
  36   0   8     2326.67     2408.76    454.94 o
  38   0   8      436.29      309.40    206.27 o
 -55   1   8      442.59      403.37    189.08 o
 -53   1   8      294.17      489.31    182.20 o
 -51   1   8      147.03      461.81    177.62 o
 -49   1   8      120.46        0.00    121.47 o
 -47   1   8      916.55     1206.64    245.24 o
 -45   1   8      685.60      770.20     96.12 o
 -43   1   8     1604.07     1345.37    110.46 o
 -41   1   8       10.94        3.88     30.81 o
 -39   1   8     1524.75     1570.58     81.17 o
 -37   1   8     1203.76     1223.27     76.88 o
 -35   1   8     1348.26     1260.84     74.85 o
 -33   1   8     2092.37     2189.33     94.96 o
 -31   1   8     2523.28     2885.48     93.17 o
 -29   1   8     9241.33     8720.22    150.58 o
 -27   1   8     1509.29     1758.74     72.22 o
 -25   1   8    36591.01    36034.18    357.76 o
 -23   1   8     7250.10     8396.80    196.11 o
 -21   1   8    39363.63    38503.20    364.76 o
 -19   1   8     7800.37     7475.78    122.87 o
 -17   1   8    24136.27    26574.78    285.83 o
 -15   1   8    26815.21    27717.84    296.12 o
 -13   1   8     1726.80     2020.43     60.91 o
 -11   1   8    34933.37    33908.87    314.83 o
  -9   1   8     2813.89     2340.50     62.29 o
  -7   1   8    12877.36    12315.57    162.33 o
  -5   1   8     3878.57     3578.67     80.18 o
  -3   1   8    22400.18    23453.81    269.64 o
  -1   1   8     2215.52     1730.88     65.54 o
   1   1   8      396.13      416.80     38.30 o
   3   1   8     4801.47     4868.68    113.17 o
   5   1   8     6676.56     6951.83    138.93 o
   7   1   8    18534.87    17399.12    245.06 o
   9   1   8     1115.34     1389.97     69.33 o
  11   1   8     3628.26     3497.71     88.51 o
  13   1   8       12.36       25.13     24.09 o
  15   1   8     7651.36     7649.41    149.10 o
  17   1   8     3792.69     4572.26    126.29 o
  19   1   8     2992.47     2846.20    135.99 o
  21   1   8     5056.08     4967.45    238.51 o
  23   1   8        0.59        0.00     54.61 o
  25   1   8     8627.62     9352.65    286.92 o
  27   1   8     1939.84     2135.26    257.25 o
  29   1   8     2942.88     2546.09    283.85 o
  31   1   8     1884.91     2167.81    281.95 o
  33   1   8      527.77      689.09    183.92 o
  35   1   8     4501.15     4822.43    411.02 o
  37   1   8        5.32      179.03    123.19 o
 -54   2   8       12.16      144.39    126.05 o
 -52   2   8       88.27      138.66    132.93 o
 -50   2   8        9.50       29.46     73.37 o
 -48   2   8      497.33      450.71     97.09 o
 -46   2   8       50.25       59.09     91.15 o
 -44   2   8     1210.06     1299.40    120.58 o
 -42   2   8      398.25      402.65    102.15 o
 -40   2   8      843.49      531.10     84.05 o
 -38   2   8     1895.59     1901.39     99.50 o
 -36   2   8       40.21       44.82     30.62 o
 -34   2   8        8.34       12.45     27.99 o
 -32   2   8        3.85       15.89     28.30 o
 -30   2   8     3251.16     3327.28     96.72 o
 -28   2   8      125.18      131.43     30.92 o
 -26   2   8    11047.08    10973.40    175.14 o
 -24   2   8    10228.13    10220.37    157.53 o
 -22   2   8    29418.48    29045.75    301.89 o
 -20   2   8     8305.99     8242.03    132.38 o
 -18   2   8     5899.47     6590.74    133.10 o
 -16   2   8     7306.55     7153.10    114.41 o
 -14   2   8     7179.19     6780.03    124.98 o
 -12   2   8    30301.09    29138.27    328.86 o
 -10   2   8     1641.07     1578.96     63.28 o
  -8   2   8    12472.15    13044.76    159.19 o
  -6   2   8    58281.18    60261.18    527.63 o
  -4   2   8     1122.57     1120.43     56.36 o
  -2   2   8      825.90      858.75     53.48 o
   0   2   8    12998.32    14088.72    226.89 o
   2   2   8    36302.59    36318.49    409.28 o
   4   2   8     7523.53     7246.22    133.86 o
   6   2   8     9483.16    10025.47    173.38 o
   8   2   8     3418.57     3173.04    119.33 o
  10   2   8     1362.64     1243.78     63.49 o
  12   2   8      424.29      529.72     70.32 o
  14   2   8     3614.32     3595.71    144.46 o
  16   2   8     5213.71     5609.09    188.19 o
  18   2   8     3688.45     3502.00    138.06 o
  20   2   8     4774.12     4618.58    154.86 o
  22   2   8    12697.02    13573.83    276.54 o
  24   2   8     8394.06     9162.53    289.38 o
  26   2   8     3548.36     3322.01    193.49 o
  28   2   8     5011.71     4743.52    222.37 o
  30   2   8      509.45      601.18    166.27 o
  32   2   8     4889.61     5314.94    413.61 o
  34   2   8     2426.85     2375.40    304.42 o
  36   2   8     2954.15     2807.96    341.53 o
  38   2   8      444.12      266.19    150.48 o
 -53   3   8      112.71      160.89     89.67 o
 -51   3   8      704.32      633.47    116.14 o
 -49   3   8      613.98      739.36    100.98 o
 -47   3   8     2452.57     2513.82    170.97 o
 -45   3   8        6.49        0.00     54.40 o
 -43   3   8       52.68        9.05     55.63 o
 -41   3   8      267.24      171.88     63.59 o
 -39   3   8      564.57      453.94     81.28 o
 -37   3   8     2801.85     3109.71    180.15 o
 -35   3   8        2.03       36.65     34.69 o
 -33   3   8     3822.60     3655.57    138.06 o
 -31   3   8     2015.47     2073.88     88.48 o
 -29   3   8      497.20      457.12     49.06 o
 -27   3   8     3615.62     3526.19    104.13 o
 -25   3   8      581.79      480.41     49.23 o
 -23   3   8     2313.41     2645.62     91.46 o
 -21   3   8     2553.39     2285.94     74.38 o
 -19   3   8      172.96      209.54     29.68 o
 -17   3   8     2077.43     2049.22     94.39 o
 -15   3   8     4008.04     4310.99    102.75 o
 -13   3   8    11441.87    12624.62    208.92 o
 -11   3   8      750.80      661.46     47.58 o
  -9   3   8    15320.68    17008.52    218.14 o
  -7   3   8     1066.60     1058.81     60.27 o
  -5   3   8     2509.27     2047.61     64.23 o
  -3   3   8    19126.47    20231.06    291.83 o
  -1   3   8     4056.65     4792.57    105.82 o
   1   3   8      332.60      390.62     39.17 o
   3   3   8      656.39      566.52     52.37 o
   5   3   8     1730.53     2171.66     77.37 o
   7   3   8      473.47      576.96     58.24 o
   9   3   8      438.54      373.30     47.24 o
  11   3   8     8766.24     9172.23    207.79 o
  13   3   8     1250.35     1394.49     94.98 o
  15   3   8     2455.92     2315.41    117.79 o
  17   3   8       42.45       86.86     47.16 o
  19   3   8     1970.98     1628.19    109.14 o
  21   3   8      340.37      330.92     64.46 o
  23   3   8      478.05      336.84     67.07 o
  25   3   8     2366.20     2138.53    130.37 o
  27   3   8     6924.51     6022.35    257.17 o
  29   3   8      702.05      473.72     98.42 o
  31   3   8       10.95       36.61     65.93 o
  33   3   8       21.89      168.83    108.54 o
  35   3   8      270.11      144.86    154.70 o
  37   3   8      127.37      280.36    135.83 o
 -52   4   8       69.89      127.44     92.45 o
 -50   4   8        0.62       32.18     59.48 o
 -48   4   8      426.94      368.55     84.99 o
 -46   4   8       75.46       60.13     61.08 o
 -44   4   8       60.05        0.00     53.45 o
 -42   4   8      158.74      241.98     72.91 o
 -40   4   8      113.92      101.45     57.70 o
 -38   4   8     2461.70     1862.87    216.40 o
 -36   4   8      872.36      745.71    106.66 o
 -34   4   8        3.85        3.81     46.98 o
 -32   4   8     3218.00     3301.64    121.54 o
 -30   4   8     2595.95     2533.95     98.89 o
 -28   4   8      187.52      119.13     36.52 o
 -26   4   8        1.33       39.46     30.04 o
 -24   4   8     8762.40     9689.10    172.96 o
 -22   4   8     3673.85     4374.25    112.82 o
 -20   4   8     3084.18     2909.46     95.52 o
 -18   4   8     3742.95     3986.46    105.02 o
 -16   4   8      477.15      637.70     52.03 o
 -14   4   8     3325.88     3564.05     97.34 o
 -12   4   8     3730.73     3595.42     97.20 o
 -10   4   8     1589.66     1520.73     82.78 o
  -8   4   8    27146.93    27582.32    327.92 o
  -6   4   8       51.21        3.84     18.71 o
  -4   4   8     3357.73     4123.15    156.83 o
  -2   4   8      826.38     1205.26     54.53 o
   0   4   8    14966.03    14988.62    228.96 o
   2   4   8     1064.76     1396.41     68.08 o
   4   4   8    10115.13    10701.04    188.70 o
   6   4   8      703.72      520.99     46.39 o
   8   4   8     1836.00     1539.81    119.41 o
  10   4   8        1.43       60.10     39.65 o
  12   4   8      196.44      194.12     51.67 o
  14   4   8     3395.56     3571.40    147.01 o
  16   4   8     1517.26     1753.99    114.53 o
  18   4   8       18.20       38.74     42.86 o
  20   4   8     1301.06     1417.35    111.25 o
  22   4   8       77.29       67.52     52.10 o
  24   4   8     1008.99      730.07     87.06 o
  26   4   8      249.36      161.55     57.16 o
  28   4   8       16.06       57.11     57.84 o
  30   4   8        3.67       40.10     66.97 o
  32   4   8       33.92       58.63     69.46 o
  34   4   8      234.37      215.18     87.42 o
  36   4   8     1539.01     1777.67    279.13 o
 -51   5   8      147.73        0.00     89.81 o
 -49   5   8       11.11       55.26     68.16 o
 -47   5   8        3.52       94.89     66.45 o
 -45   5   8      163.31      100.75     62.83 o
 -43   5   8     1273.10     1023.79    157.73 o
 -41   5   8      220.47      258.70     77.34 o
 -39   5   8       54.25        0.00     53.13 o
 -37   5   8      179.73      238.43     66.67 o
 -35   5   8      128.93       97.96     55.68 o
 -33   5   8        1.34        0.00     40.51 o
 -31   5   8        0.53        0.00     45.91 o
 -29   5   8       32.81       81.96     37.42 o
 -27   5   8     1159.74     1202.93     75.18 o
 -25   5   8      899.72      937.81     66.02 o
 -23   5   8      250.08      203.29     38.71 o
 -21   5   8     2008.48     1981.57     86.82 o
 -19   5   8     3014.14     3161.37    104.90 o
 -17   5   8     1733.64     1682.92     80.01 o
 -15   5   8      393.47      503.86     49.63 o
 -13   5   8     5735.92     5896.35    139.99 o
 -11   5   8       19.72       62.92     28.85 o
  -9   5   8    20867.50    21512.20    271.60 o
  -7   5   8     1370.39     1409.50     59.45 o
  -5   5   8       82.58       50.64     20.37 o
  -3   5   8     4454.01     4033.53     93.79 o
  -1   5   8     1525.17     1528.72     63.51 o
   1   5   8     2593.74     3198.17     87.74 o
   3   5   8     3420.59     3404.15    142.71 o
   5   5   8     6918.94     7407.94    193.80 o
   7   5   8     1428.02     1701.55    106.42 o
   9   5   8       50.18      117.43     44.50 o
  11   5   8        8.64       38.82     37.87 o
  13   5   8     1829.52     1698.34    168.70 o
  15   5   8      366.96      274.47     58.73 o
  17   5   8      378.49      402.16     67.65 o
  19   5   8     1246.45     1436.34    115.52 o
  21   5   8     2078.43     1948.89    132.22 o
  23   5   8      406.52      207.23     63.78 o
  25   5   8      135.61      108.23     77.14 o
  27   5   8       18.24       49.78     53.49 o
  29   5   8       15.18       67.99     65.60 o
  31   5   8       80.33      164.64     86.64 o
  33   5   8       79.52       32.71     66.68 o
  35   5   8       68.40      152.55    108.55 o
  37   5   8       30.98      192.52    176.47 o
 -50   6   8       78.16       47.44    120.79 o
 -48   6   8      129.86        0.00     80.83 o
 -46   6   8       89.86       22.12     66.79 o
 -44   6   8      699.57      832.13    113.23 o
 -42   6   8      126.86      162.22     65.46 o
 -40   6   8      709.01      550.50    108.45 o
 -38   6   8       85.54       91.79     58.92 o
 -36   6   8      118.39        0.00     51.16 o
 -34   6   8      646.32      461.16     85.21 o
 -32   6   8       38.51       63.85     60.77 o
 -30   6   8      443.85      376.23     82.09 o
 -28   6   8       94.06      119.95     54.56 o
 -26   6   8     7756.76     7332.91    187.69 o
 -24   6   8     1873.97     1853.02     92.91 o
 -22   6   8     3124.56     3291.90    112.52 o
 -20   6   8      841.84      833.70     66.38 o
 -18   6   8      391.28      346.63     45.35 o
 -16   6   8     2525.27     2781.50    103.15 o
 -14   6   8      305.07      319.58     48.62 o
 -12   6   8    14836.79    12949.06    209.02 o
 -10   6   8      298.14      406.23     55.12 o
  -8   6   8     8347.19     8671.56    220.19 o
  -6   6   8     1563.24     1715.71     94.27 o
  -4   6   8     5057.56     5798.50    159.23 o
  -2   6   8     1646.85     1881.48     80.18 o
   0   6   8      404.13      369.41     41.70 o
   2   6   8     3406.95     3043.29    114.99 o
   4   6   8     2255.33     2350.35    123.02 o
   6   6   8     4284.52     4525.23    160.25 o
   8   6   8    11861.18    12075.06    267.01 o
  10   6   8      151.39      195.14     54.19 o
  12   6   8    21461.44    20963.89    382.09 o
  14   6   8      766.06      742.15     87.41 o
  16   6   8      114.97       76.00     61.41 o
  18   6   8     3449.77     3990.69    178.63 o
  20   6   8     1933.53     2323.19    147.37 o
  22   6   8    13829.66    13507.82    321.15 o
  24   6   8     1772.51     1622.71    172.02 o
  26   6   8       37.59       87.02     68.59 o
  28   6   8        1.45        0.00     54.82 o
  30   6   8      254.40      274.18     74.25 o
  32   6   8        9.79       48.63     62.80 o
  34   6   8      510.95      497.94    116.45 o
 -47   7   8      475.30      582.57    178.63 o
 -45   7   8      313.40      322.99    111.67 o
 -43   7   8      158.55       76.71     83.09 o
 -41   7   8       21.79       16.75     62.47 o
 -39   7   8     1600.59     1682.84    160.86 o
 -37   7   8      402.16      338.41     93.70 o
 -35   7   8     2073.29     2520.48    177.39 o
 -33   7   8      788.66      823.29    203.59 o
 -31   7   8      262.76      230.57     70.17 o
 -29   7   8     1578.50     1613.83    139.97 o
 -27   7   8       17.77       48.89     43.03 o
 -25   7   8        9.50       15.08     37.27 o
 -23   7   8      240.08      553.33     69.09 o
 -21   7   8       46.09       49.70     37.62 o
 -19   7   8      930.27      870.71     70.53 o
 -17   7   8     2900.78     2946.76    111.43 o
 -15   7   8     4841.46     4895.06    151.20 o
 -13   7   8     2667.89     2935.73    107.99 o
 -11   7   8    20947.77    20908.37    289.15 o
  -9   7   8       79.28      128.72     45.02 o
  -7   7   8     4841.32     4977.89    151.04 o
  -5   7   8      586.64      285.78     43.74 o
  -3   7   8     1263.25     1065.99     73.10 o
  -1   7   8     1607.37     1582.48    106.90 o
   1   7   8       50.50       10.87     41.39 o
   3   7   8      344.59      203.66     55.12 o
   5   7   8     3919.69     4006.58    185.88 o
   7   7   8      433.98      426.32     73.04 o
   9   7   8     1492.41      983.55     95.98 o
  11   7   8      144.10       52.65     47.79 o
  13   7   8     3503.55     3881.43    176.15 o
  15   7   8      462.77      347.24     72.62 o
  17   7   8      890.88      589.36     86.95 o
  19   7   8        2.01        0.00     48.98 o
  21   7   8      450.57      346.82     91.45 o
  23   7   8       20.37        0.00     51.33 o
  25   7   8     1164.60     1134.93    116.69 o
  27   7   8      661.12      725.19     97.78 o
  29   7   8     1067.89     1535.33    152.77 o
  31   7   8      321.66      306.56    102.50 o
  33   7   8     1261.86      931.41    248.28 o
 -44   8   8      512.07      399.57    190.80 o
 -42   8   8      661.81      549.30    136.91 o
 -40   8   8      274.60      398.78     93.58 o
 -38   8   8     2615.37     2900.44    203.69 o
 -36   8   8     1963.93     2364.32    203.61 o
 -34   8   8     1408.39     1405.90    157.28 o
 -32   8   8     1604.34     1980.15    207.65 o
 -30   8   8     2661.08     2707.89    246.95 o
 -28   8   8      132.65       96.90     54.09 o
 -26   8   8       40.35        0.00     45.27 o
 -24   8   8      301.24      190.50     51.84 o
 -22   8   8     4473.34     4699.03    169.71 o
 -20   8   8     8299.18     8408.43    215.35 o
 -18   8   8     4845.22     5125.47    145.44 o
 -16   8   8     1485.83     1445.79    109.52 o
 -14   8   8       36.22       12.28     32.13 o
 -12   8   8     1407.67     1431.75     86.08 o
 -10   8   8      154.84      173.24     41.21 o
  -8   8   8      453.49      554.74     74.69 o
  -6   8   8      580.72      710.18     70.92 o
  -4   8   8     6193.29     6751.13    223.81 o
  -2   8   8     1341.63     1316.96    117.61 o
   0   8   8    16030.50    15363.36    356.22 o
   2   8   8       72.21      117.56     51.72 o
   4   8   8      472.57      639.90    128.41 o
   6   8   8      460.21      443.44     77.13 o
   8   8   8        2.38       70.51     52.94 o
  10   8   8     1961.69     2499.88    171.48 o
  12   8   8      182.63      259.41     68.94 o
  14   8   8     7499.48     7475.32    325.75 o
  16   8   8     1733.77     1708.48    151.03 o
  18   8   8     8051.02     7724.32    306.43 o
  20   8   8       71.60       18.23     63.26 o
  22   8   8      441.68      497.87     97.83 o
  24   8   8      768.10      802.60    107.74 o
  26   8   8       38.10      220.50     74.25 o
  28   8   8     4163.76     4612.78    350.60 o
  30   8   8        1.27        0.00     88.44 o
 -41   9   8       38.15      230.05    127.30 o
 -39   9   8      697.10      730.78    374.72 o
 -37   9   8        4.36        0.00     61.99 o
 -35   9   8       76.63       70.17     60.70 o
 -33   9   8      111.14      209.55    102.09 o
 -31   9   8      161.18      161.00     68.46 o
 -29   9   8      206.85      250.97     70.27 o
 -27   9   8       61.26      122.54     88.00 o
 -25   9   8     3717.02     3981.60    213.76 o
 -23   9   8      203.76      268.88     67.82 o
 -21   9   8     2830.52     2722.13    142.30 o
 -19   9   8      213.09      332.35     62.22 o
 -17   9   8      129.76      117.24     62.32 o
 -15   9   8     9492.08     9575.82    217.00 o
 -13   9   8        5.17       74.67     38.23 o
 -11   9   8    12771.01    13840.15    245.43 o
  -9   9   8     1425.95     1389.42     93.91 o
  -7   9   8     2648.95     2749.82    136.86 o
  -5   9   8       27.44      112.65     64.16 o
  -3   9   8      440.23      384.21     68.93 o
  -1   9   8     1762.47     1734.72    142.04 o
   1   9   8      666.69      640.65     91.11 o
   3   9   8     4267.62     4912.66    222.73 o
   5   9   8      147.15      102.56     54.37 o
   7   9   8     8552.48     9074.65    289.24 o
   9   9   8       11.99        0.00     49.77 o
  11   9   8     4954.21     5270.10    244.13 o
  13   9   8      809.54      930.79    111.45 o
  15   9   8        2.19       93.32     60.49 o
  17   9   8     1361.74     1502.63    165.39 o
  19   9   8      167.01      161.56     70.89 o
  21   9   8      277.35      129.98     98.39 o
  23   9   8        5.53        0.00     84.44 o
  25   9   8      764.19      559.48    292.79 o
  27   9   8        0.60       39.73    120.33 o
 -36  10   8       16.01       53.13     96.77 o
 -34  10   8      525.48      531.80    229.76 o
 -32  10   8       99.46       48.65     63.20 o
 -30  10   8       68.42       35.47     60.54 o
 -28  10   8       19.56       90.00     62.24 o
 -26  10   8      438.12      302.31    110.91 o
 -24  10   8        7.65       86.12     56.77 o
 -22  10   8      592.26      633.38     91.32 o
 -20  10   8       10.08        0.00     48.94 o
 -18  10   8      383.34      312.86     72.51 o
 -16  10   8      776.40      650.27     78.63 o
 -14  10   8      150.28      188.15     55.19 o
 -12  10   8     1341.55     1403.66    111.63 o
 -10  10   8      956.03      923.07     91.59 o
  -8  10   8     2004.03     1899.67    124.02 o
  -6  10   8      241.45      198.85     78.13 o
  -4  10   8       14.87       43.04     59.77 o
  -2  10   8       46.35      104.72     53.90 o
   0  10   8      330.88      404.97    123.00 o
   2  10   8      869.04      854.67    161.48 o
   4  10   8     2753.73     2833.48    188.89 o
   6  10   8     3359.34     3817.32    216.35 o
   8  10   8      205.18      353.93     79.18 o
  10  10   8     1145.72     1066.80    139.68 o
  12  10   8      449.41      398.31     81.17 o
  14  10   8     2655.46     2917.52    207.44 o
  16  10   8       23.87        0.00     63.67 o
  18  10   8      286.19      338.38     83.66 o
  20  10   8      202.75      198.77     95.26 o
  22  10   8      677.48      976.59    197.47 o
 -31  11   8      137.65      237.37    130.77 o
 -29  11   8      181.47       76.46    122.52 o
 -27  11   8      257.46      211.37     86.86 o
 -25  11   8        4.84       29.92     86.16 o
 -23  11   8      380.62      455.35     88.12 o
 -21  11   8        0.96       41.19     56.40 o
 -19  11   8      516.06      502.57     86.10 o
 -17  11   8      518.08      418.82     87.61 o
 -15  11   8      224.14      166.07     66.67 o
 -13  11   8     1884.58     2034.36    163.69 o
 -11  11   8      496.26      360.75    106.48 o
  -9  11   8      268.89      231.44    117.75 o
  -7  11   8      235.34      265.92     99.46 o
  -5  11   8      433.80      347.47    122.41 o
  -3  11   8     1321.95     1594.69    147.66 o
  -1  11   8       12.49       79.73     60.05 o
   1  11   8     2455.42     2593.89    187.97 o
   3  11   8      477.16      389.62    100.04 o
   5  11   8        1.86       82.11     63.18 o
   7  11   8       98.52      113.80     62.67 o
   9  11   8     1076.36     1137.83    132.74 o
  11  11   8       13.36       61.59     60.75 o
  13  11   8     1556.16     1593.53    204.93 o
  15  11   8        1.13       18.33    185.07 o
  17  11   8      300.27      231.24    357.53 o
 -22  12   8       86.23       15.65     78.34 o
 -20  12   8      224.49      117.61    143.79 o
 -18  12   8      214.05      464.17    175.90 o
 -16  12   8        5.14      186.94    102.63 o
 -14  12   8       18.09      161.87    102.44 o
 -12  12   8       51.30      130.64     89.84 o
 -10  12   8     1063.05     1053.88    179.53 o
  -8  12   8      297.60      217.15    108.84 o
  -6  12   8     1378.11     1415.25    194.42 o
  -4  12   8      544.04      724.69    182.82 o
  -2  12   8      293.66      302.10     88.22 o
   0  12   8      259.68      222.17     71.09 o
   2  12   8      882.28     1214.79    135.86 o
   4  12   8       35.87       71.01     82.23 o
   6  12   8      345.10      298.40    134.87 o
   8  12   8      311.80      124.19    124.33 o
 -51   1   9      267.92      158.14    143.24 o
 -49   1   9      412.36      544.94    131.39 o
 -47   1   9      614.30      594.57    102.01 o
 -45   1   9      159.45      100.72     60.39 o
 -43   1   9      651.81      615.78     87.89 o
 -41   1   9        2.49       56.59     36.64 o
 -39   1   9     1161.73     1279.07     81.19 o
 -37   1   9      422.91      452.07     59.05 o
 -35   1   9      161.71       83.63     31.03 o
 -33   1   9     3321.39     3129.24    100.66 o
 -31   1   9      302.12      313.42     39.38 o
 -29   1   9     2403.57     2712.21     90.53 o
 -27   1   9     4832.65     5078.65    119.69 o
 -25   1   9     3922.29     4471.73    137.00 o
 -23   1   9     1668.86     1872.74     71.44 o
 -21   1   9     8097.87     8204.38    136.25 o
 -19   1   9     8409.39     8085.62    132.17 o
 -17   1   9     2692.82     3015.35     77.90 o
 -15   1   9    15236.99    15819.53    209.97 o
 -13   1   9      675.06      695.69     41.82 o
 -11   1   9    18097.65    18937.99    213.32 o
  -9   1   9      106.53       83.34     22.24 o
  -7   1   9     5541.35     6461.40    110.02 o
  -5   1   9     2113.74     2165.68     66.70 o
  -3   1   9    34356.13    39089.79    360.32 o
  -1   1   9     5056.39     4939.25     98.95 o
   1   1   9    29182.40    30553.09    365.09 o
   3   1   9     2303.13     2362.21    100.47 o
   5   1   9      115.58       92.68     23.59 o
   7   1   9      213.72      145.84     27.80 o
   9   1   9     4486.08     4487.86    117.58 o
  11   1   9      990.92      895.50     55.27 o
  13   1   9      818.59      893.94     62.46 o
  15   1   9      104.93        9.85     30.35 o
  17   1   9    14456.37    13408.38    321.48 o
  19   1   9     1732.52     1673.33    157.03 o
  21   1   9      204.04      217.71     73.20 o
  23   1   9      175.05      361.66     84.91 o
  25   1   9      561.59      422.06    262.99 o
  27   1   9     1753.78     2058.08    262.02 o
  29   1   9     1272.43     1257.87    217.97 o
  31   1   9     3870.63     3784.46    360.12 o
  33   1   9     1923.77     1698.46    262.50 o
  35   1   9      156.41       83.45    122.34 o
  37   1   9       18.24        0.00    174.18 o
 -54   2   9      827.52      616.51    221.17 o
 -52   2   9        2.92        0.00     89.40 o
 -50   2   9      418.71      355.83    139.43 o
 -48   2   9       39.91       71.66     59.50 o
 -46   2   9      370.82      259.16     88.56 o
 -44   2   9     1888.51     1800.74    141.47 o
 -42   2   9       26.01       25.81     49.81 o
 -40   2   9     3683.98     4071.98    139.54 o
 -38   2   9      614.16      597.00     56.37 o
 -36   2   9       54.96        4.71     31.53 o
 -34   2   9        7.67        2.52     27.55 o
 -32   2   9     1581.16     1547.15     81.01 o
 -30   2   9      978.56     1049.32     68.24 o
 -28   2   9     1593.34     2293.76     91.09 o
 -26   2   9     2702.73     2473.56     83.77 o
 -24   2   9      639.39      707.71     50.40 o
 -22   2   9     9900.12     9642.55    151.63 o
 -20   2   9      222.12      125.60     25.17 o
 -18   2   9     6926.25     7031.67    119.36 o
 -16   2   9       17.62        8.84     17.73 o
 -14   2   9     3457.05     3500.95     91.75 o
 -12   2   9     1151.89      972.98     56.28 o
 -10   2   9     2607.58     2422.33     65.59 o
  -8   2   9    12174.75    11113.92    150.53 o
  -6   2   9     6074.87     6792.31    122.73 o
  -4   2   9    16989.73    16302.76    195.41 o
  -2   2   9     5989.80     6201.29    123.81 o
   0   2   9       13.39       22.91     17.60 o
   2   2   9    22566.48    22977.30    343.05 o
   4   2   9     1879.59     2260.04     75.65 o
   6   2   9     1149.62     1157.07     59.12 o
   8   2   9      599.36      502.50     43.60 o
  10   2   9     1764.03     1956.87     87.02 o
  12   2   9        0.97       29.51     29.49 o
  14   2   9     5454.69     5451.21    177.13 o
  16   2   9       24.88       32.69     42.09 o
  18   2   9     2412.64     2522.70    126.47 o
  20   2   9      477.95      471.63    110.20 o
  22   2   9      429.62      434.36     87.81 o
  24   2   9        5.38        0.00     52.96 o
  26   2   9     8822.39     8185.45    289.76 o
  28   2   9      167.62      136.56    114.53 o
  30   2   9     2090.45     2430.33    302.29 o
  32   2   9      771.60      739.40    207.41 o
  34   2   9       90.77      123.27    115.51 o
  36   2   9     1197.43     1472.69    393.06 o
 -53   3   9       49.79      109.72     88.91 o
 -51   3   9      171.15      322.93     85.71 o
 -49   3   9      478.40      295.30     80.64 o
 -47   3   9      308.72      271.29     80.08 o
 -45   3   9     1098.81     1052.72    118.01 o
 -43   3   9       77.22       89.33     59.01 o
 -41   3   9       38.04       95.83     75.59 o
 -39   3   9      296.60      287.52     68.13 o
 -37   3   9     7796.77     7862.63    247.50 o
 -35   3   9        0.99        9.99     30.53 o
 -33   3   9     6300.74     7232.73    157.04 o
 -31   3   9      157.32      142.76     36.30 o
 -29   3   9     3211.08     3156.71    113.36 o
 -27   3   9      741.84      938.59     65.84 o
 -25   3   9     5078.87     5189.81    124.87 o
 -23   3   9      269.57      136.98     33.54 o
 -21   3   9     1547.98     1668.39     77.15 o
 -19   3   9     4977.75     6129.42    130.19 o
 -17   3   9     3040.18     2672.75     90.60 o
 -15   3   9     4531.77     4271.92    105.59 o
 -13   3   9      273.20      400.23     41.25 o
 -11   3   9    19009.88    18680.75    240.43 o
  -9   3   9    12364.41    11894.70    180.32 o
  -7   3   9     4942.35     4108.63     87.51 o
  -5   3   9    10145.41    10650.09    150.43 o
  -3   3   9     9059.97     9320.91    235.48 o
  -1   3   9    13939.32    12322.72    219.68 o
   1   3   9     2853.44     3049.01     85.33 o
   3   3   9     3825.83     3603.74    100.11 o
   5   3   9       92.65       48.99     23.54 o
   7   3   9     7711.52     7848.41    151.64 o
   9   3   9     7240.01     7150.37    255.81 o
  11   3   9     2605.31     2937.75    128.13 o
  13   3   9     2777.84     2304.08    132.87 o
  15   3   9       43.20        7.10     40.45 o
  17   3   9      526.04      578.21     76.37 o
  19   3   9       21.57       51.21     45.51 o
  21   3   9       19.01       77.40     47.44 o
  23   3   9      363.21      273.17     63.52 o
  25   3   9     7862.80     7387.32    274.60 o
  27   3   9      359.29      209.95     80.10 o
  29   3   9      608.30      731.83    153.37 o
  31   3   9       55.86       40.79     82.97 o
  33   3   9      416.55      490.93    326.02 o
  35   3   9     1812.20     1697.66    269.32 o
 -52   4   9      152.78       94.74     68.04 o
 -50   4   9     1061.34     1333.83    163.76 o
 -48   4   9      195.99      277.20     80.43 o
 -46   4   9      812.54      770.91    109.19 o
 -44   4   9      367.19      183.18    101.66 o
 -42   4   9        0.48       20.46     55.20 o
 -40   4   9       32.28       50.25     51.33 o
 -38   4   9      402.43      550.46     86.70 o
 -36   4   9     1009.79      932.70    107.36 o
 -34   4   9     5998.00     6128.19    174.38 o
 -32   4   9     9716.18    10090.28    191.35 o
 -30   4   9     2615.15     2638.19    103.53 o
 -28   4   9      711.87      537.27     55.41 o
 -26   4   9     3713.50     3406.81    109.39 o
 -24   4   9     2204.85     1827.51     84.63 o
 -22   4   9     2214.59     2018.64     98.79 o
 -20   4   9    20646.82    21390.84    279.02 o
 -18   4   9     3545.89     3346.90    104.60 o
 -16   4   9    13032.69    11896.29    191.87 o
 -14   4   9      667.14      733.18     59.49 o
 -12   4   9     2224.19     2473.07     89.71 o
 -10   4   9      595.22      695.66     60.75 o
  -8   4   9     8705.14     9361.30    161.58 o
  -6   4   9      461.83      565.98     40.14 o
  -4   4   9     3495.91     3019.40    107.12 o
  -2   4   9     9277.87     8877.37    141.29 o
   0   4   9    29306.54    30568.13    379.15 o
   2   4   9        9.04       14.97     23.39 o
   4   4   9     8641.02     7873.28    158.90 o
   6   4   9      318.32      180.11     47.12 o
   8   4   9       52.11      101.54     43.23 o
  10   4   9     1785.39     2330.69    161.84 o
  12   4   9      194.93      189.85     50.44 o
  14   4   9    18566.46    17592.42    330.83 o
  16   4   9     1189.04     1215.29    101.10 o
  18   4   9     9047.99     9576.04    243.76 o
  20   4   9      844.20      703.82     85.57 o
  22   4   9     5368.33     4797.65    185.56 o
  24   4   9      376.81      282.61     72.81 o
  26   4   9       41.65      109.41     64.23 o
  28   4   9     2498.84     2473.40    193.73 o
  30   4   9      107.78       77.64     72.67 o
  32   4   9     3187.98     3637.14    233.04 o
  34   4   9        0.23        0.00     70.17 o
  36   4   9     3449.70     3143.30    492.75 o
 -51   5   9      740.87      752.17    143.49 o
 -49   5   9      465.20      420.54     94.52 o
 -47   5   9     1041.73     1300.94    138.34 o
 -45   5   9      783.80      973.36    122.20 o
 -43   5   9      773.34      883.60    112.26 o
 -41   5   9      589.04      736.61    109.46 o
 -39   5   9      569.46      760.88    105.17 o
 -37   5   9      165.10      174.39     65.27 o
 -35   5   9     1066.33     1347.48    128.74 o
 -33   5   9      223.97      238.19     90.62 o
 -31   5   9       75.80       60.61     45.23 o
 -29   5   9     3051.27     3541.16    118.59 o
 -27   5   9     7848.65     8752.91    175.54 o
 -25   5   9     1643.74     1437.15     80.89 o
 -23   5   9      130.96       95.21     33.94 o
 -21   5   9    10414.81    11410.32    198.68 o
 -19   5   9     6574.43     6404.84    144.16 o
 -17   5   9     5006.79     5298.96    129.02 o
 -15   5   9     6776.21     6823.24    146.03 o
 -13   5   9      805.08     1019.09     67.20 o
 -11   5   9    10397.50     9545.77    171.53 o
  -9   5   9     8261.16     8202.10    165.09 o
  -7   5   9    18352.64    18725.86    252.46 o
  -5   5   9      849.95      742.08     73.81 o
  -3   5   9    15294.31    14969.55    216.84 o
  -1   5   9     1684.42     1819.05     70.64 o
   1   5   9      278.94      286.24     44.38 o
   3   5   9     1141.60      883.00     77.98 o
   5   5   9        4.27        7.58     37.06 o
   7   5   9     1780.72     2239.40    122.41 o
   9   5   9      794.67      629.65     74.92 o
  11   5   9      201.77       55.85     45.93 o
  13   5   9       13.40        7.49     43.70 o
  15   5   9       28.63       79.92     50.83 o
  17   5   9      858.63      924.85     96.20 o
  19   5   9     1049.69      920.64     99.59 o
  21   5   9     8186.46     8983.90    251.77 o
  23   5   9      355.53      356.09     74.26 o
  25   5   9     3767.41     3341.64    175.31 o
  27   5   9        4.28        0.00     51.90 o
  29   5   9     1456.63     1453.26    140.48 o
  31   5   9        8.56      129.01     84.52 o
  33   5   9        3.86      134.39     88.12 o
  35   5   9     1012.05      909.64    163.19 o
 -50   6   9       18.26        0.00    177.05 o
 -48   6   9       80.14      194.60    129.97 o
 -46   6   9       71.59       42.83     67.61 o
 -44   6   9     1372.72     1925.77    166.06 o
 -42   6   9       78.03       78.84     63.50 o
 -40   6   9      902.33     1095.42    143.37 o
 -38   6   9        1.75        0.00     51.31 o
 -36   6   9      177.48      170.38     74.06 o
 -34   6   9      249.36      158.69     61.72 o
 -32   6   9      230.66      167.75     59.33 o
 -30   6   9     2255.70     2437.44    126.84 o
 -28   6   9      348.99      402.16     61.22 o
 -26   6   9     1467.10     1548.47     94.29 o
 -24   6   9       16.03       32.65     32.19 o
 -22   6   9     4699.61     5209.18    137.71 o
 -20   6   9     2650.46     2708.57    107.14 o
 -18   6   9       11.57        0.00     31.00 o
 -16   6   9     9161.36     8980.82    275.02 o
 -14   6   9        4.04       26.27     31.28 o
 -12   6   9    30854.16    30449.95    386.25 o
 -10   6   9      245.19      274.31     48.14 o
  -8   6   9    13357.39    13962.77    220.52 o
  -6   6   9      269.91      110.72     35.85 o
  -4   6   9      328.88      146.07     39.37 o
  -2   6   9     1202.49     1017.77    126.85 o
   0   6   9       26.29       29.35     35.72 o
   2   6   9     1342.41     1187.97    109.43 o
   4   6   9      675.91      741.09     90.84 o
   6   6   9       63.06        0.00     38.73 o
   8   6   9        8.81       18.18     47.21 o
  10   6   9      158.18      231.37     59.70 o
  12   6   9     4797.58     4661.95    181.90 o
  14   6   9      936.84     1145.95    107.57 o
  16   6   9     1445.70     1565.33    126.36 o
  18   6   9     2748.04     2870.40    159.92 o
  20   6   9     6698.98     6908.44    225.79 o
  22   6   9     3912.98     3878.41    187.39 o
  24   6   9      977.45     1190.27    157.67 o
  26   6   9      411.72      362.91     75.85 o
  28   6   9      814.15     1307.12    123.20 o
  30   6   9        0.08       47.00     67.65 o
  32   6   9     1467.01     1450.05    269.93 o
  34   6   9       92.34        0.00    160.43 o
 -47   7   9      510.10      682.66    183.80 o
 -45   7   9      153.58       32.71     96.84 o
 -43   7   9       23.75       84.40     68.22 o
 -41   7   9      307.74      417.31     90.96 o
 -39   7   9      138.54       96.53     65.08 o
 -37   7   9     2249.24     2311.27    176.45 o
 -35   7   9        2.16       12.38     49.37 o
 -33   7   9      802.24      656.22     98.51 o
 -31   7   9      513.53      452.11     88.58 o
 -29   7   9      863.52      859.79    106.28 o
 -27   7   9     1261.43     1231.96     97.40 o
 -25   7   9       95.04      124.46     48.17 o
 -23   7   9      112.50      111.32     39.46 o
 -21   7   9      422.16      390.37     53.41 o
 -19   7   9     3866.79     4382.07    135.17 o
 -17   7   9     1537.50     1555.08     89.08 o
 -15   7   9     3461.79     3409.72    129.67 o
 -13   7   9      222.12      209.31     42.85 o
 -11   7   9       28.28       63.04     32.32 o
  -9   7   9       12.03        0.00     28.45 o
  -7   7   9      415.44      656.78     74.98 o
  -5   7   9     6413.15     6181.16    166.31 o
  -3   7   9      102.67       88.46     48.27 o
  -1   7   9      269.71      251.04     70.69 o
   1   7   9     1403.92     1052.58    104.18 o
   3   7   9     2993.19     3306.80    174.12 o
   5   7   9    14278.84    15565.16    363.28 o
   7   7   9     2119.96     2144.91    181.20 o
   9   7   9      743.95      672.03     95.30 o
  11   7   9       66.70        0.00     54.88 o
  13   7   9     4354.85     4567.02    219.91 o
  15   7   9     2520.23     2442.97    174.19 o
  17   7   9     8200.66     7671.81    268.94 o
  19   7   9      205.54      228.56     68.35 o
  21   7   9      131.91      207.35     68.47 o
  23   7   9      605.85      522.50     84.71 o
  25   7   9        4.78       80.98     61.87 o
  27   7   9      710.21      568.86     91.65 o
  29   7   9       20.94        0.00     67.09 o
  31   7   9     1186.49     1420.20    163.58 o
 -44   8   9        0.65      141.76    137.69 o
 -42   8   9      148.10      353.34    139.03 o
 -40   8   9      354.72      201.30     81.18 o
 -38   8   9       37.04       19.85     67.69 o
 -36   8   9       42.41        0.00     49.65 o
 -34   8   9        6.03        5.03     50.27 o
 -32   8   9      668.03      717.38    105.68 o
 -30   8   9        3.43       22.66     53.85 o
 -28   8   9      123.76      107.80     54.85 o
 -26   8   9     1264.44     1490.07    111.07 o
 -24   8   9       77.69      107.36     50.12 o
 -22   8   9      366.95      371.20     64.54 o
 -20   8   9       86.88       82.16     40.95 o
 -18   8   9      570.15      613.79     68.36 o
 -16   8   9       77.14       27.98     37.28 o
 -14   8   9      842.16      849.90     70.06 o
 -12   8   9       13.90       25.77     33.69 o
 -10   8   9       66.75       89.74     36.48 o
  -8   8   9     2402.54     2338.27    124.09 o
  -6   8   9      878.69      847.62     90.51 o
  -4   8   9     1725.78     1568.06    147.80 o
  -2   8   9       50.38        0.00     46.22 o
   0   8   9       40.81       38.41     48.10 o
   2   8   9      432.54      498.45     82.53 o
   4   8   9     2269.60     2635.43    169.69 o
   6   8   9      229.84      260.15     69.07 o
   8   8   9       35.38        0.00     51.10 o
  10   8   9       53.76      119.43     61.83 o
  12   8   9      119.63      122.87     79.90 o
  14   8   9      199.48      206.89     70.10 o
  16   8   9      140.42      138.11     72.64 o
  18   8   9      242.86      233.40     98.59 o
  20   8   9      354.01      412.74     94.10 o
  22   8   9       36.89       45.04     71.99 o
  24   8   9      331.56      422.00    105.17 o
  26   8   9      192.05      284.49    113.85 o
  28   8   9      132.89      134.07     90.41 o
 -41   9   9      234.68      115.16    122.74 o
 -39   9   9        4.85        0.00     89.68 o
 -37   9   9      137.47      202.97     76.11 o
 -35   9   9       88.44       71.34     74.57 o
 -33   9   9      374.84      361.23    119.61 o
 -31   9   9        0.11       21.36     52.82 o
 -29   9   9       91.12      137.74     62.62 o
 -27   9   9     1205.71     1450.19    142.55 o
 -25   9   9       72.72       68.17     64.35 o
 -23   9   9      488.29      529.66     74.44 o
 -21   9   9       13.78       25.94     45.16 o
 -19   9   9      132.52      181.75     54.63 o
 -17   9   9     1705.04     1612.17    108.61 o
 -15   9   9      528.41      588.07     75.83 o
 -13   9   9     4094.01     3929.50    138.69 o
 -11   9   9      517.17      562.12     63.05 o
  -9   9   9      897.42     1093.13     94.55 o
  -7   9   9     2448.49     2612.98    150.28 o
  -5   9   9      296.56      329.43     71.93 o
  -3   9   9      784.90      650.27    111.98 o
  -1   9   9     1384.43     1455.68    131.02 o
   1   9   9      116.27       91.93     85.81 o
   3   9   9       25.54        0.00     52.12 o
   5   9   9     2467.61     2708.66    195.58 o
   7   9   9      134.98      152.40     90.19 o
   9   9   9       53.84      125.32     64.46 o
  11   9   9        5.62       60.57     75.99 o
  13   9   9      749.51      977.98    120.62 o
  15   9   9     1018.32      782.98    180.63 o
  17   9   9      513.67      545.78     94.19 o
  19   9   9      389.42      528.33    126.95 o
  21   9   9       17.25      113.22     82.74 o
  23   9   9      512.49      528.08    164.65 o
  25   9   9      132.45       70.93    149.54 o
 -36  10   9      607.32      278.55    145.85 o
 -34  10   9       10.06       80.19    105.19 o
 -32  10   9        2.66       15.89     62.85 o
 -30  10   9      102.75       71.92     59.47 o
 -28  10   9      556.99      658.49    163.71 o
 -26  10   9      748.89      873.37    112.51 o
 -24  10   9      704.49      689.17    130.36 o
 -22  10   9     2082.57     1874.51    157.50 o
 -20  10   9       20.38        0.00     47.26 o
 -18  10   9        6.83        0.00     45.39 o
 -16  10   9      263.78      165.45     76.10 o
 -14  10   9     1098.77     1140.04    113.17 o
 -12  10   9     3544.24     3699.55    252.48 o
 -10  10   9       60.88       85.81     50.41 o
  -8  10   9     2380.36     2462.43    169.16 o
  -6  10   9        9.10        0.00     50.58 o
  -4  10   9      444.14      440.94     94.61 o
  -2  10   9       13.69       55.39     66.22 o
   0  10   9      229.98      205.74     67.42 o
   2  10   9      383.83      401.77     80.19 o
   4  10   9      884.83     1189.22    125.87 o
   6  10   9     2532.95     3049.90    200.37 o
   8  10   9        4.58       76.09     56.88 o
  10  10   9      440.05      371.88     84.99 o
  12  10   9     1641.59     1937.29    176.75 o
  14  10   9       96.82       55.28     63.94 o
  16  10   9       28.95      106.56     79.24 o
  18  10   9       20.94      152.67    113.92 o
  20  10   9      269.86      265.23    138.21 o
 -31  11   9      137.77      103.13    227.47 o
 -29  11   9     1196.01     1114.29    217.12 o
 -27  11   9      198.75      258.34    109.54 o
 -25  11   9      615.38      677.20    135.64 o
 -23  11   9       84.11       90.72     60.10 o
 -21  11   9      870.60      716.64    158.18 o
 -19  11   9     1833.98     1963.61    147.50 o
 -17  11   9       39.66       86.43     57.93 o
 -15  11   9     1020.27     1112.78    117.01 o
 -13  11   9        1.64        0.00     55.04 o
 -11  11   9       51.32        0.00     65.93 o
  -9  11   9      144.44      308.76     93.78 o
  -7  11   9       54.55      226.97     73.56 o
  -5  11   9       41.75        0.00     54.22 o
  -3  11   9      118.08      190.74     78.13 o
  -1  11   9       30.30       28.10     57.18 o
   1  11   9      492.61      404.25     88.94 o
   3  11   9     1556.64     1794.77    165.36 o
   5  11   9        5.91        0.00     58.39 o
   7  11   9      378.50      523.79     95.43 o
   9  11   9      691.89      434.93    102.93 o
  11  11   9        1.79       48.71    100.84 o
  13  11   9      262.31      376.75    202.26 o
 -20  12   9       89.14       93.97    140.95 o
 -18  12   9      783.78     1022.95    192.70 o
 -16  12   9      489.69      414.38    143.18 o
 -14  12   9      209.92      216.92    181.06 o
 -12  12   9      310.94      361.07    142.10 o
 -10  12   9      272.58      198.36    125.95 o
  -8  12   9      418.70      503.34    153.31 o
  -6  12   9      360.05        0.08    116.89 o
  -4  12   9      470.80      517.70    113.68 o
  -2  12   9        7.48       60.22     96.61 o
   0  12   9     1503.94     1611.12    199.17 o
   2  12   9       55.73       49.24     95.35 o
   4  12   9      723.41      638.04    166.55 o
 -46   0  10     2342.20     2311.82    167.51 o
 -44   0  10     7933.39     7891.24    270.78 o
 -42   0  10      965.43     1145.15    142.91 o
 -40   0  10      741.13      648.93    110.94 o
 -38   0  10      270.81      155.90     68.88 o
 -36   0  10       41.40       73.18     43.03 o
 -34   0  10     8602.19     8645.78    231.83 o
 -32   0  10    14085.13    13478.56    291.21 o
 -30   0  10     7006.42     6754.61    236.25 o
 -28   0  10    36334.99    39365.64    563.38 o
 -26   0  10     1407.11     1500.61     99.06 o
 -24   0  10    21656.21    20429.45    350.41 o
 -22   0  10    16135.22    17108.55    448.95 o
 -20   0  10        4.96       39.05     38.01 o
 -18   0  10    23322.44    22773.50    422.42 o
 -16   0  10    91303.68    89813.16   1023.93 o
 -14   0  10    48619.16    48764.82    728.19 o
 -12   0  10   133997.80   135204.13   1454.78 o
 -10   0  10    64917.01    65011.99    777.71 o
  -8   0  10     6664.32     6913.70    191.86 o
  -6   0  10    48646.05    48613.55    616.26 o
  -4   0  10       46.12       12.65     38.96 o
  -2   0  10    35666.53    36439.30    497.58 o
   0   0  10     6422.77     5491.50    263.01 o
   2   0  10     7886.37     7523.08    182.28 o
   6   0  10      105.10      116.42     38.71 o
   8   0  10      870.74      948.53     76.41 o
  10   0  10     2765.33     2962.62    152.21 o
  12   0  10       61.99       23.17     50.52 o
  14   0  10     8926.46     9320.64    295.42 o
  16   0  10     6916.95     6204.01    241.89 o
  18   0  10     9453.27     9631.96    385.15 o
  20   0  10     9597.75     8618.59    598.18 o
  22   0  10     1450.63     1451.90    303.67 o
  24   0  10     1579.27      975.19    268.15 o
  26   0  10        1.92        2.29    131.78 o
  28   0  10    11750.66    13001.79    836.53 o
  30   0  10     2110.36     2314.79    427.43 o
  34   0  10      237.64       32.09    152.41 o
 -51   1  10     2743.42     2105.09    343.78 o
 -49   1  10      149.92      102.51     82.29 o
 -47   1  10     1570.77     1797.35    143.64 o
 -45   1  10       92.27       89.49     66.02 o
 -43   1  10      548.36      637.36     64.98 o
 -41   1  10     6796.77     6132.91    155.21 o
 -39   1  10     1299.74     1438.97     87.57 o
 -37   1  10       99.25      145.11     38.07 o
 -35   1  10        4.15       36.23     31.31 o
 -33   1  10     1027.13      773.44     62.41 o
 -31   1  10     2220.69     2402.54    140.93 o
 -29   1  10      327.62      380.18     40.85 o
 -27   1  10     3916.32     3807.99    107.91 o
 -25   1  10      257.67      256.54     37.31 o
 -23   1  10    10091.32    11636.72    183.60 o
 -21   1  10      116.79       47.19     24.09 o
 -19   1  10    14216.91    12851.64    178.57 o
 -17   1  10      906.83     1278.01     58.48 o
 -15   1  10    49928.51    53443.35    472.78 o
 -13   1  10     2669.04     3386.67     83.32 o
 -11   1  10     1236.51      757.34     45.97 o
  -9   1  10     6321.93     5150.25    102.01 o
  -7   1  10    16623.44    16807.07    204.81 o
  -5   1  10     7329.12     6967.96    121.06 o
  -3   1  10      879.01      538.30     44.67 o
  -1   1  10     2207.71     1847.33     82.21 o
   1   1  10     1045.75     1126.05     63.22 o
   3   1  10     1459.69     1566.42     66.93 o
   5   1  10      927.46      807.90     59.18 o
   7   1  10     8973.60     8542.32    140.89 o
   9   1  10     1398.00     1438.57    111.57 o
  11   1  10     3754.93     3485.14    106.11 o
  13   1  10     1100.76     1148.64     84.68 o
  15   1  10      529.15      503.31     72.72 o
  17   1  10     4841.48     5134.21    204.67 o
  19   1  10       44.47       27.27     49.62 o
  21   1  10     5266.23     5176.92    426.32 o
  23   1  10     5856.39     4195.07    509.94 o
  25   1  10     6924.30     6876.42    410.79 o
  27   1  10     1841.84     1812.22    680.11 o
  29   1  10     2387.11     2790.98    323.82 o
  31   1  10      959.37      954.44    220.40 o
  33   1  10       20.00        0.00    104.85 o
  35   1  10      581.77      362.36    165.15 o
 -54   2  10     1422.64     2158.94    380.45 o
 -52   2  10        4.92        0.00     76.34 o
 -50   2  10      894.39      942.45    110.62 o
 -48   2  10        2.72       16.99     50.29 o
 -46   2  10      710.98      560.91     91.87 o
 -44   2  10     1079.05      962.20    111.29 o
 -42   2  10       83.62       84.92     49.16 o
 -40   2  10     1161.21     1313.31     83.74 o
 -38   2  10      688.10      438.28     53.86 o
 -36   2  10     1117.70     1240.27     79.01 o
 -34   2  10       22.96        0.00     30.08 o
 -32   2  10      421.70      192.44     46.55 o
 -30   2  10      308.00      415.95     49.56 o
 -28   2  10       32.80       86.13     35.15 o
 -26   2  10     5376.85     5530.81    130.20 o
 -24   2  10     1110.56      925.32     63.91 o
 -22   2  10    13583.69    12715.51    200.15 o
 -20   2  10      190.51      152.15     32.61 o
 -18   2  10     5145.82     5428.96    122.38 o
 -16   2  10     1856.54     1990.37     79.60 o
 -14   2  10     2758.86     3001.63     93.17 o
 -12   2  10    30143.39    29049.84    296.17 o
 -10   2  10     3026.72     4166.31     89.43 o
  -8   2  10    41641.67    38998.80    369.53 o
  -6   2  10    12386.44    13649.90    179.42 o
  -4   2  10    34682.09    34012.80    353.34 o
  -2   2  10     5327.85     6333.86    140.21 o
   0   2  10    17233.17    16935.48    220.62 o
   2   2  10    16642.17    15931.17    303.80 o
   4   2  10     4182.96     5076.35    104.81 o
   6   2  10    26522.55    28515.78    322.28 o
   8   2  10      279.18      192.46     32.64 o
  10   2  10     8301.77     8736.80    186.16 o
  12   2  10     5042.90     5224.04    159.75 o
  14   2  10      290.64      255.59     65.58 o
  16   2  10    12655.23    12002.87    282.29 o
  18   2  10     5215.60     4847.31    328.65 o
  20   2  10      213.49      232.24     75.08 o
  22   2  10      713.73      614.29    139.60 o
  24   2  10      492.89      772.68    161.10 o
  26   2  10     1101.65      932.32    166.54 o
  28   2  10     1127.82      899.29    200.68 o
  30   2  10      420.18      282.58    145.47 o
  32   2  10      603.15      702.66    198.74 o
  34   2  10       11.26       97.28    191.37 o
 -53   3  10       64.49       33.00     68.43 o
 -51   3  10     1620.62     1380.54    141.04 o
 -49   3  10        3.94        0.00     56.94 o
 -47   3  10     2181.56     2434.81    193.74 o
 -45   3  10      344.99      283.05     74.28 o
 -43   3  10      302.03      438.43     87.17 o
 -41   3  10      160.58      186.73     64.13 o
 -39   3  10      110.59      241.94     54.01 o
 -37   3  10     1508.93     1424.77     86.47 o
 -35   3  10       98.71      122.67     42.04 o
 -33   3  10     7877.74     7927.10    168.68 o
 -31   3  10       67.02       84.18     36.23 o
 -29   3  10    11042.62    11004.68    196.04 o
 -27   3  10      781.33      630.88     57.54 o
 -25   3  10      456.73      281.28     47.43 o
 -23   3  10     1077.22     1137.90     69.69 o
 -21   3  10      843.29      515.72     49.78 o
 -19   3  10     4564.28     4499.90    114.96 o
 -17   3  10     4562.55     4429.20    112.23 o
 -15   3  10     1978.57     1584.43     75.12 o
 -13   3  10     2822.51     2753.41     93.42 o
 -11   3  10     3922.90     3980.84    103.26 o
  -9   3  10      361.47      276.06     36.79 o
  -7   3  10     9748.00    10316.09    151.17 o
  -5   3  10     4365.93     4477.17    100.09 o
  -3   3  10      152.10       75.47     20.99 o
  -1   3  10     2442.94     2302.42     83.81 o
   1   3  10      541.80      598.75     44.65 o
   3   3  10     1123.69     1219.70     58.84 o
   5   3  10      192.14      129.61     35.78 o
   7   3  10      512.92      317.24     48.33 o
   9   3  10       23.47        0.00     32.88 o
  11   3  10       30.98        6.37     39.78 o
  13   3  10      602.15      538.92     71.54 o
  15   3  10      181.15      154.74     54.77 o
  17   3  10      810.74      777.62     87.15 o
  19   3  10       25.81       26.09     42.85 o
  21   3  10     1519.67     1104.36    116.01 o
  23   3  10     3478.94     3222.71    230.57 o
  25   3  10     1175.87     1442.87    188.06 o
  27   3  10      727.98      813.65    120.38 o
  29   3  10      217.75      184.54     99.35 o
  31   3  10     2101.94     1812.76    276.91 o
  33   3  10      142.16      152.27    128.81 o
  35   3  10     2195.07     3012.67    483.59 o
 -52   4  10       54.85       82.45     73.17 o
 -50   4  10      143.98      119.97    103.33 o
 -48   4  10       51.72       73.59     64.77 o
 -46   4  10       25.71       39.90     62.06 o
 -44   4  10       21.60        0.00     49.83 o
 -42   4  10     1210.27     1184.78    123.90 o
 -40   4  10      318.96      219.52     71.21 o
 -38   4  10      865.11      648.13     89.97 o
 -36   4  10     3083.03     2970.83    137.66 o
 -34   4  10      324.82      372.84     52.24 o
 -32   4  10      405.56      382.45     56.25 o
 -30   4  10     1715.93     1798.72     91.92 o
 -28   4  10     2462.23     2173.51     97.28 o
 -26   4  10      357.33      326.79     46.55 o
 -24   4  10     3760.48     4412.95    121.54 o
 -22   4  10      328.32      264.09     42.03 o
 -20   4  10     2416.92     1950.63     87.56 o
 -18   4  10     1040.25     1031.73     68.58 o
 -16   4  10       75.90       59.88     28.78 o
 -14   4  10     3948.25     4304.81    123.23 o
 -12   4  10     1404.87     1312.24     72.52 o
 -10   4  10     2008.81     2689.09     94.63 o
  -8   4  10     6198.50     7365.33    154.67 o
  -6   4  10     1222.25     1562.38     74.07 o
  -4   4  10     2928.98     3167.70    142.87 o
  -2   4  10      529.38      353.51     36.77 o
   0   4  10      562.82      825.52     50.93 o
   2   4  10      234.74      106.78     29.52 o
   4   4  10      182.17      116.23     35.81 o
   6   4  10       17.62       32.93     42.31 o
   8   4  10     4951.31     4940.18    163.54 o
  10   4  10     1133.26      928.45     88.43 o
  12   4  10    11560.30    12009.18    271.27 o
  14   4  10      165.79      228.46     67.79 o
  16   4  10     2535.34     2563.11    155.96 o
  18   4  10        8.12        0.00     45.39 o
  20   4  10      278.13      232.28     66.52 o
  22   4  10     1266.33     1188.22    112.38 o
  24   4  10       46.31       29.04     53.40 o
  26   4  10      600.37      451.48     98.89 o
  28   4  10       64.29      240.64     83.47 o
  30   4  10      842.02      962.68    186.57 o
  32   4  10        5.18        0.00     92.13 o
  34   4  10      329.17      435.46    237.21 o
 -51   5  10      408.76      410.19    121.98 o
 -49   5  10      253.70      204.97    125.15 o
 -47   5  10       26.16        0.00     90.33 o
 -45   5  10      212.30      206.54     71.70 o
 -43   5  10      445.22      457.12     90.18 o
 -41   5  10      184.29      127.85     65.23 o
 -39   5  10      308.58      359.67     81.94 o
 -37   5  10      958.26      950.02    133.85 o
 -35   5  10        1.93       34.60     50.76 o
 -33   5  10       62.86       92.61     48.76 o
 -31   5  10        0.35       19.61     36.35 o
 -29   5  10     3743.03     3858.52    126.86 o
 -27   5  10     1914.81     1678.49     91.26 o
 -25   5  10     4119.48     4801.34    131.97 o
 -23   5  10     5603.95     5440.99    137.93 o
 -21   5  10     5970.13     5866.13    164.18 o
 -19   5  10     5514.12     5206.41    132.49 o
 -17   5  10    10640.90    10422.59    189.29 o
 -15   5  10     3714.25     3912.76    115.90 o
 -13   5  10       36.87       50.43     31.15 o
 -11   5  10     1667.65     2054.46     95.11 o
  -9   5  10        0.10        9.49     27.70 o
  -7   5  10       73.86       86.88     30.31 o
  -5   5  10     2895.39     2641.17    139.53 o
  -3   5  10     9986.93    10018.62    175.86 o
  -1   5  10     2393.75     2601.45    106.16 o
   1   5  10       41.60       55.88     30.38 o
   3   5  10      495.23      299.96    116.28 o
   5   5  10        0.31        0.00     40.28 o
   7   5  10        0.66        0.00     39.77 o
   9   5  10       17.83       21.25     52.85 o
  11   5  10      146.53      165.33     57.11 o
  13   5  10        0.79      107.17     53.92 o
  15   5  10     1116.04      904.20     98.06 o
  17   5  10      153.65      156.48     62.62 o
  19   5  10      996.98     1165.22    114.30 o
  21   5  10     4490.47     4278.21    189.88 o
  23   5  10      181.46      178.85     64.97 o
  25   5  10        2.24        0.00     54.60 o
  27   5  10      126.82      151.61     70.93 o
  29   5  10       31.11       28.80     77.67 o
  31   5  10      742.97      631.29    137.24 o
  33   5  10      442.09      551.13    137.67 o
 -48   6  10      136.30      131.22     98.50 o
 -46   6  10      351.34      306.30     84.05 o
 -44   6  10      263.19      315.48     90.37 o
 -42   6  10     1060.76      980.31    204.15 o
 -40   6  10      267.78      162.36     88.96 o
 -38   6  10      171.34       67.35     74.23 o
 -36   6  10     1405.70     1335.61    132.93 o
 -34   6  10     1281.55     1388.78    129.70 o
 -32   6  10      268.88      127.29     49.64 o
 -30   6  10       73.41       89.83     45.48 o
 -28   6  10     4766.39     4877.69    154.80 o
 -26   6  10     1059.88     1113.43     78.53 o
 -24   6  10      191.07       91.26     46.53 o
 -22   6  10     3954.16     3859.75    139.18 o
 -20   6  10      944.73     1090.84     76.61 o
 -18   6  10      375.17      346.90     51.96 o
 -16   6  10      481.99      343.22     47.49 o
 -14   6  10     2202.62     2173.25     99.13 o
 -12   6  10       20.80       35.80     30.87 o
 -10   6  10      125.12      151.97     37.17 o
  -8   6  10    17076.50    16832.70    252.03 o
  -6   6  10        1.68       31.69     27.63 o
  -4   6  10      448.22      443.62     48.50 o
  -2   6  10      366.67      402.28     61.60 o
   0   6  10     5084.77     4545.91    190.70 o
   2   6  10       49.88      103.70     60.39 o
   4   6  10    14131.92    13637.42    328.99 o
   6   6  10      160.83       27.01     70.79 o
   8   6  10      325.99      439.76     83.99 o
  10   6  10     1633.54     1808.09    143.82 o
  12   6  10     2611.09     2495.67    167.71 o
  14   6  10      994.41     1001.33    139.83 o
  16   6  10      391.59      175.56     64.09 o
  18   6  10      906.03     1016.50    109.86 o
  20   6  10     3075.51     3127.74    172.10 o
  22   6  10      249.30      114.64     86.26 o
  24   6  10     2885.58     2722.55    170.50 o
  26   6  10     1516.29     1777.65    151.18 o
  28   6  10     1077.71     1222.29    172.96 o
  30   6  10     1033.50     1221.68    181.68 o
  32   6  10        2.63        0.00    105.07 o
 -47   7  10       48.16      233.85    147.83 o
 -45   7  10      119.56      201.03    105.57 o
 -43   7  10      578.28      455.78     95.83 o
 -41   7  10      373.85      247.87     79.48 o
 -39   7  10      193.55      162.03     72.52 o
 -37   7  10      552.40      588.99    111.50 o
 -35   7  10        5.66       67.72     55.52 o
 -33   7  10     3358.12     3933.13    210.97 o
 -31   7  10      294.54      279.85     73.87 o
 -29   7  10     1329.67     1338.47    106.84 o
 -27   7  10       91.51      275.21     57.33 o
 -25   7  10      233.95      276.06     52.76 o
 -23   7  10      839.34      622.69     65.09 o
 -21   7  10     2197.17     2205.41    106.12 o
 -19   7  10     3609.23     3993.95    134.00 o
 -17   7  10     1310.38     1397.98     89.54 o
 -15   7  10     9272.23     9158.63    203.64 o
 -13   7  10      135.66       66.36     35.84 o
 -11   7  10     5270.53     5559.75    143.58 o
  -9   7  10      920.57     1007.01     77.49 o
  -7   7  10     5784.80     5531.79    152.43 o
  -5   7  10     4779.54     4283.33    168.20 o
  -3   7  10     3211.72     3027.84    167.68 o
  -1   7  10     4251.98     4432.91    230.24 o
   1   7  10      471.47      580.40     92.57 o
   3   7  10     2336.91     2805.57    189.85 o
   5   7  10     1369.13     1002.86    134.75 o
   7   7  10     9075.09     9082.86    312.94 o
   9   7  10      559.98      460.08     84.71 o
  11   7  10      124.40      150.49     72.72 o
  13   7  10      461.98      585.56    101.25 o
  15   7  10     2074.02     2213.22    170.00 o
  17   7  10        5.78       58.61     60.20 o
  19   7  10      194.71      152.53     72.53 o
  21   7  10       32.18       38.43     65.61 o
  23   7  10        5.31        0.00     62.89 o
  25   7  10      349.44      337.51    128.17 o
  27   7  10       61.47        0.00     78.10 o
  29   7  10      875.02      878.22    156.15 o
 -44   8  10      285.50      184.10    134.51 o
 -42   8  10      533.31      516.77    173.00 o
 -40   8  10      320.32      310.82     80.08 o
 -38   8  10      217.34      172.59     73.71 o
 -36   8  10      343.42      299.94     85.48 o
 -34   8  10      962.53     1393.38    141.31 o
 -32   8  10      454.49      556.22     94.91 o
 -30   8  10      548.80      559.54    108.83 o
 -28   8  10     1847.30     1967.83    168.07 o
 -26   8  10     7795.31     8209.94    225.33 o
 -24   8  10     1304.02     1284.80    106.07 o
 -22   8  10      202.05      224.71     52.49 o
 -20   8  10     7588.14     7848.64    184.55 o
 -18   8  10      415.40      495.23     61.34 o
 -16   8  10    15176.06    14727.87    294.36 o
 -14   8  10     6221.59     6730.41    175.95 o
 -12   8  10      696.39      715.96     66.92 o
 -10   8  10     1128.34     1232.23     83.35 o
  -8   8  10      302.06      182.58     50.81 o
  -6   8  10      339.04      373.36     73.16 o
  -4   8  10     2054.27     2370.92    159.91 o
  -2   8  10     4012.34     3548.62    369.51 o
   0   8  10     3873.21     4269.34    234.39 o
   2   8  10     6309.84     6803.55    275.89 o
   4   8  10     7156.41     7395.80    254.40 o
   6   8  10     2617.22     2759.05    183.00 o
   8   8  10     1078.47      991.96    180.10 o
  10   8  10      448.73      403.45    101.42 o
  12   8  10     1603.85     1484.31    152.38 o
  14   8  10     1542.43     1559.77    153.57 o
  16   8  10     3757.35     3648.42    254.26 o
  18   8  10     6375.46     6525.97    303.31 o
  20   8  10       12.92       36.20     98.48 o
  22   8  10      282.46      284.95     89.18 o
  24   8  10       68.25        0.00    105.08 o
  26   8  10      168.10      148.94    106.41 o
 -39   9  10      305.10      170.86    123.97 o
 -37   9  10     2767.43     2846.14    501.92 o
 -35   9  10        7.04        0.00     57.83 o
 -33   9  10      903.81      791.06    114.83 o
 -31   9  10      125.77      158.87     77.51 o
 -29   9  10      673.54      776.77    114.12 o
 -27   9  10     1177.69     1217.95    128.90 o
 -25   9  10     1077.32     1448.04    128.66 o
 -23   9  10      563.93      478.44     72.40 o
 -21   9  10     2270.50     2370.62    140.31 o
 -19   9  10       87.47      177.89     53.67 o
 -17   9  10     2264.20     2154.79    121.49 o
 -15   9  10      718.69      804.61     78.38 o
 -13   9  10      252.52      204.71     47.72 o
 -11   9  10      292.63      551.32     73.72 o
  -9   9  10        5.66       96.69     46.08 o
  -7   9  10      338.07      342.70     76.28 o
  -5   9  10       57.20      120.82     63.09 o
  -3   9  10     2086.86     2166.51    163.99 o
  -1   9  10      447.82      503.86    140.03 o
   1   9  10      298.10      286.00     78.62 o
   3   9  10     3608.81     4017.17    214.46 o
   5   9  10     1866.05     1837.26    155.82 o
   7   9  10     2489.34     2451.22    180.58 o
   9   9  10     4308.06     4464.68    254.07 o
  11   9  10      429.17      500.59     98.18 o
  13   9  10       17.96        0.00     53.46 o
  15   9  10      624.97      451.77    153.01 o
  17   9  10     1236.47     1079.22    134.58 o
  19   9  10     1138.81     1216.61    204.82 o
  21   9  10      188.24       65.38    119.17 o
  23   9  10      120.17        0.00    189.08 o
 -36  10  10      600.41      702.08    188.05 o
 -34  10  10       24.80      131.93    133.50 o
 -32  10  10      527.70      516.59    119.88 o
 -30  10  10      716.74      749.78    107.79 o
 -28  10  10        1.52       50.56     58.48 o
 -26  10  10     1906.51     2301.01    177.99 o
 -24  10  10      647.49      772.81    131.14 o
 -22  10  10     1048.28     1269.58    110.47 o
 -20  10  10      421.57      360.37     65.83 o
 -18  10  10      516.72      275.71     65.46 o
 -16  10  10       92.26      250.51     93.67 o
 -14  10  10      296.45      256.43     83.88 o
 -12  10  10      439.37      504.25     72.96 o
 -10  10  10      309.63      247.00     70.22 o
  -8  10  10     1795.55     1499.74    143.05 o
  -6  10  10      393.12      531.15     90.36 o
  -4  10  10     3529.07     3809.97    214.68 o
  -2  10  10       29.30      170.98     71.81 o
   0  10  10     2292.87     2366.44    201.34 o
   2  10  10     2076.10     2302.65    197.20 o
   4  10  10      128.91      171.98     69.77 o
   6  10  10      490.82      503.28     88.12 o
   8  10  10       48.91       24.47     62.80 o
  10  10  10     2003.81     1843.04    189.96 o
  12  10  10        7.20       75.29     67.23 o
  14  10  10       15.47        0.00     83.59 o
  16  10  10        7.68       62.36    112.32 o
  18  10  10      273.41      412.16    145.07 o
 -29  11  10      385.62      369.74    129.20 o
 -27  11  10      122.58      247.64     89.65 o
 -25  11  10       18.40       77.74     64.80 o
 -23  11  10     1224.79     1402.29    153.24 o
 -21  11  10      823.07      787.00    105.70 o
 -19  11  10     3955.49     3845.25    198.89 o
 -17  11  10      278.43      416.18     89.01 o
 -15  11  10      686.18      926.01    131.74 o
 -13  11  10       59.83       58.36     77.75 o
 -11  11  10      466.73      485.51    126.98 o
  -9  11  10       99.70      153.04     66.41 o
  -7  11  10       19.45      128.23     81.26 o
  -5  11  10       49.48       37.74     58.10 o
  -3  11  10       38.07       68.53     65.42 o
  -1  11  10     2626.97     3208.52    237.06 o
   1  11  10      176.48      322.46     94.94 o
   3  11  10     1622.71     1639.43    155.52 o
   5  11  10      267.36      191.47     81.05 o
   7  11  10     1499.74     1409.11    228.94 o
   9  11  10       19.69       43.55    111.82 o
  11  11  10      589.87      635.93    169.72 o
 -18  12  10        3.74       47.22     85.90 o
 -16  12  10      449.37      104.66    117.88 o
 -14  12  10      100.44       78.87    171.89 o
 -12  12  10       60.76      268.20    179.34 o
 -10  12  10      250.51      224.58    168.45 o
  -8  12  10      337.34      348.88    155.54 o
  -6  12  10       87.67      145.13     85.72 o
  -4  12  10        3.52       63.20     86.88 o
  -2  12  10        3.20      105.14    108.65 o
   0  12  10       89.12       45.81    127.77 o
 -51   1  11       84.09      118.79    109.21 o
 -49   1  11      188.51       70.92     75.59 o
 -47   1  11     1583.03     1503.05    153.26 o
 -45   1  11      110.41      203.88     51.88 o
 -43   1  11     2120.14     2136.60    113.69 o
 -41   1  11       43.10       68.26     39.12 o
 -39   1  11        1.05       70.19     38.11 o
 -37   1  11       71.36       98.97     34.37 o
 -35   1  11     2889.38     2813.90    117.31 o
 -33   1  11     1184.01     1148.28     74.37 o
 -31   1  11     1467.80     1398.39     80.55 o
 -29   1  11     1850.64     2235.16     95.08 o
 -27   1  11       40.98       17.78     28.90 o
 -25   1  11     4042.93     4031.90    112.85 o
 -23   1  11      105.75       98.51     33.13 o
 -21   1  11      257.23      208.58     37.87 o
 -19   1  11      243.24      146.33     31.91 o
 -17   1  11     1763.96     2190.05     75.72 o
 -15   1  11     2970.03     2805.96     82.58 o
 -13   1  11     7764.33     8131.76    136.40 o
 -11   1  11     3942.38     5330.48    108.48 o
  -9   1  11     2701.63     2250.92     75.80 o
  -7   1  11    29616.80    31880.33    326.66 o
  -5   1  11    18437.11    20488.76    241.66 o
  -3   1  11        7.67       42.13     25.86 o
  -1   1  11      423.22      364.55     37.45 o
   1   1  11        0.09        0.00     19.70 o
   3   1  11    12720.97    12442.19    180.10 o
   5   1  11      137.27      139.36     37.01 o
   7   1  11     8117.18     7774.17    222.53 o
   9   1  11     1508.52     1350.78     81.62 o
  11   1  11    17708.04    17291.14    260.61 o
  13   1  11     3317.33     3551.50    137.45 o
  15   1  11      491.69      439.21     78.41 o
  17   1  11        8.14       67.26     51.18 o
  19   1  11       72.57       65.60     47.92 o
  21   1  11       18.91       91.58     72.90 o
  23   1  11     3965.24     4033.43    336.61 o
  25   1  11     1054.01     1538.57    352.95 o
  27   1  11      824.93      793.23    183.50 o
  29   1  11      350.60      363.91    350.66 o
  31   1  11      653.67      504.87    199.97 o
  33   1  11        0.25        0.00    131.26 o
 -54   2  11       84.08       83.65    169.60 o
 -52   2  11      264.56      291.83    102.64 o
 -50   2  11      483.98      424.07    100.75 o
 -48   2  11      756.59      812.17    111.98 o
 -46   2  11      113.79      114.76     63.03 o
 -44   2  11      143.54      144.15     61.17 o
 -42   2  11      253.74      136.03     45.30 o
 -40   2  11     2144.21     2154.21    104.65 o
 -38   2  11      520.15      569.81     60.38 o
 -36   2  11     4592.40     4743.15    136.61 o
 -34   2  11     2044.23     2137.56     99.69 o
 -32   2  11      626.14      504.18     52.47 o
 -30   2  11     1462.79     1475.64     82.82 o
 -28   2  11      103.57      266.31     43.35 o
 -26   2  11     7456.92     7253.52    154.08 o
 -24   2  11     4915.16     5252.78    129.25 o
 -22   2  11      868.18      816.39     60.78 o
 -20   2  11     2017.09     2081.62     86.81 o
 -18   2  11     4865.77     4681.80    116.38 o
 -16   2  11     1238.82     1358.98     71.81 o
 -14   2  11    13806.85    14205.70    188.19 o
 -12   2  11     1047.73     1131.34     54.94 o
 -10   2  11      969.14     1234.49     67.00 o
  -8   2  11    14174.99    14571.31    193.44 o
  -6   2  11     5688.54     7055.21    127.20 o
  -4   2  11    49268.61    49075.43    452.67 o
  -2   2  11      753.49      620.64     66.73 o
   0   2  11    25730.10    26287.70    304.91 o
   2   2  11     7703.13     8176.89    159.46 o
   4   2  11      350.64      384.50     38.89 o
   6   2  11    10023.29    10188.32    173.49 o
   8   2  11      250.28      331.61     48.44 o
  10   2  11     3428.52     3417.34    154.89 o
  12   2  11    23378.71    23155.95    382.06 o
  14   2  11    13662.47    13286.09    306.58 o
  16   2  11       34.00       23.53     41.46 o
  18   2  11      361.90      342.82     70.90 o
  20   2  11      152.54       71.19     58.83 o
  22   2  11       65.22       60.83     60.44 o
  24   2  11     1297.16     1381.85    172.68 o
  26   2  11      188.27      460.14    152.99 o
  28   2  11     2319.65     2108.90    289.26 o
  30   2  11     2037.55     2212.83    306.48 o
  32   2  11     1090.01     1402.40    269.87 o
 -53   3  11       10.57       66.50     64.75 o
 -51   3  11     1056.24      909.90    118.44 o
 -49   3  11        8.77      147.39     70.66 o
 -47   3  11      386.10      343.79    144.50 o
 -45   3  11      200.33        6.10     56.82 o
 -43   3  11      739.41      753.88    116.53 o
 -41   3  11     1278.02     1157.05    132.95 o
 -39   3  11        2.10       27.20     33.42 o
 -37   3  11     2562.88     2134.74    103.45 o
 -35   3  11      426.72      321.73     48.46 o
 -33   3  11     6071.34     6590.35    156.83 o
 -31   3  11      209.47      214.37     46.97 o
 -29   3  11     4707.80     4540.52    128.69 o
 -27   3  11     2423.36     2867.54    107.71 o
 -25   3  11      597.40      741.76     60.55 o
 -23   3  11     1118.32      820.50     61.82 o
 -21   3  11     4789.47     5203.65    127.96 o
 -19   3  11      140.24      223.04     54.13 o
 -17   3  11      731.20      704.26     56.91 o
 -15   3  11      249.70      576.15     52.68 o
 -13   3  11        0.89       29.79     27.61 o
 -11   3  11     4294.85     4059.07    107.40 o
  -9   3  11     1084.23      857.00     59.02 o
  -7   3  11    26054.38    26109.48    312.87 o
  -5   3  11     4035.73     4408.26    100.81 o
  -3   3  11    14391.88    13393.54    234.27 o
  -1   3  11    17249.60    15019.96    229.05 o
   1   3  11     6520.08     6496.45    125.10 o
   3   3  11    12818.35    14084.17    222.04 o
   5   3  11      370.34      424.42     56.97 o
   7   3  11     2281.93     2230.67    118.59 o
   9   3  11    15262.93    15220.66    313.12 o
  11   3  11     6976.04     7604.63    270.22 o
  13   3  11      349.35      325.34     66.71 o
  15   3  11     5026.64     5041.31    177.74 o
  17   3  11      159.17      171.94     58.58 o
  19   3  11       32.76      145.56     74.31 o
  21   3  11     2171.84     1632.35    158.43 o
  23   3  11     1544.37     1525.75    157.20 o
  25   3  11      219.80      143.67     78.02 o
  27   3  11        5.33       90.27     88.32 o
  29   3  11       36.11       94.64    123.33 o
  31   3  11     1454.22     1325.73    243.76 o
  33   3  11       44.30      333.47    220.02 o
 -52   4  11      559.42      353.69     87.65 o
 -50   4  11        3.90        0.00     57.06 o
 -48   4  11     2849.15     3214.06    259.27 o
 -46   4  11       20.06       26.02     58.29 o
 -44   4  11      140.75      254.02     69.73 o
 -42   4  11      741.22      728.19    102.59 o
 -40   4  11       50.46       81.92     57.92 o
 -38   4  11       20.19       50.81     43.29 o
 -36   4  11      785.63      855.32     78.69 o
 -34   4  11      880.53     1064.49     78.78 o
 -32   4  11     1369.99     1290.79     84.90 o
 -30   4  11    10864.52    10798.31    204.77 o
 -28   4  11     4468.22     4638.11    138.31 o
 -26   4  11     8325.35     8395.72    174.98 o
 -24   4  11     2044.34     2066.40     95.64 o
 -22   4  11      113.87      121.49     35.50 o
 -20   4  11     1798.35     1906.44     90.29 o
 -18   4  11      179.43      136.61     36.14 o
 -16   4  11    11375.20    10891.34    193.01 o
 -14   4  11     6271.73     5730.72    135.50 o
 -12   4  11    23974.77    24996.93    315.03 o
 -10   4  11     6139.98     6035.98    137.18 o
  -8   4  11     8967.28     9589.86    175.00 o
  -6   4  11     2477.19     3240.01    102.36 o
  -4   4  11    17807.70    17270.62    402.28 o
  -2   4  11     9502.17     8701.61    169.73 o
   0   4  11     9509.29    10003.54    186.88 o
   2   4  11     9835.37    10906.75    197.95 o
   4   4  11     6884.17     6662.19    186.95 o
   6   4  11       18.25      112.44     54.58 o
   8   4  11     4118.54     4092.77    160.97 o
  10   4  11    14900.56    15534.47    341.89 o
  12   4  11      437.71      500.30     82.37 o
  14   4  11     2162.99     2133.78    129.56 o
  16   4  11     2457.45     2448.30    142.08 o
  18   4  11     9852.51    10234.23    266.09 o
  20   4  11      149.38      221.57     68.40 o
  22   4  11     1611.87     1890.55    151.19 o
  24   4  11      102.02      101.78     77.35 o
  26   4  11        7.17       41.15     70.93 o
  28   4  11      186.96      185.88     83.73 o
  30   4  11       31.84        0.00     90.37 o
  32   4  11     3160.00     2446.57    438.89 o
 -51   5  11     1424.87     1454.04    260.14 o
 -49   5  11        0.93       89.51     65.69 o
 -47   5  11      987.61      891.12    123.88 o
 -45   5  11      270.22      333.94     80.88 o
 -43   5  11      279.48      321.40     87.60 o
 -41   5  11     2284.11     2354.76    273.41 o
 -39   5  11     1898.69     1898.91    155.41 o
 -37   5  11     4071.11     4480.43    244.22 o
 -35   5  11     1806.32     1894.50    131.61 o
 -33   5  11     2169.91     2062.43    113.53 o
 -31   5  11        8.53       39.10     36.89 o
 -29   5  11     1677.02     1343.24     87.12 o
 -27   5  11      304.63      319.63     50.36 o
 -25   5  11     1195.18      920.59     71.80 o
 -23   5  11     5205.34     5052.28    141.89 o
 -21   5  11     8547.06     8621.22    177.52 o
 -19   5  11     6765.69     6628.85    154.19 o
 -17   5  11     4912.61     5128.20    134.85 o
 -15   5  11     5526.30     5384.54    135.84 o
 -13   5  11     1681.68     1891.49     90.03 o
 -11   5  11     8633.72     8421.13    169.63 o
  -9   5  11     2139.58     2245.91     94.84 o
  -7   5  11     9463.86    10172.72    248.19 o
  -5   5  11     9358.31     8822.80    243.60 o
  -3   5  11    11799.65    10791.54    240.60 o
  -1   5  11      835.48      820.47     71.26 o
   1   5  11     1865.88     1637.84    124.86 o
   3   5  11      122.75       72.62     48.31 o
   5   5  11      243.40      261.59     63.96 o
   7   5  11     2178.95     2315.63    168.98 o
   9   5  11     7620.97     7152.25    313.00 o
  11   5  11     5094.62     4889.41    209.26 o
  13   5  11      411.99      408.79     96.64 o
  15   5  11       81.69      186.33     62.30 o
  17   5  11     2391.93     2250.97    146.14 o
  19   5  11     1669.26     1738.94    134.04 o
  21   5  11      938.62      941.75    116.94 o
  23   5  11      290.89      210.66     75.15 o
  25   5  11     1816.54     1867.80    163.05 o
  27   5  11      434.54      809.67    146.55 o
  29   5  11     1219.85     1444.24    191.71 o
  31   5  11      305.54      271.51    104.21 o
 -48   6  11       35.43        0.00    111.26 o
 -46   6  11      245.51      184.16     74.83 o
 -44   6  11     1262.72     1479.36    148.76 o
 -42   6  11      184.19      190.03     74.47 o
 -40   6  11      221.70      152.83     67.57 o
 -38   6  11        3.90       26.20     53.03 o
 -36   6  11      326.36      134.29     71.89 o
 -34   6  11     1698.37     1357.71    117.31 o
 -32   6  11       45.47        9.78     42.94 o
 -30   6  11       31.84        0.00     39.56 o
 -28   6  11       64.50       34.65     37.68 o
 -26   6  11      475.77      519.38     58.97 o
 -24   6  11        8.57        0.00     34.26 o
 -22   6  11      143.52      145.32     44.47 o
 -20   6  11      157.91      229.56     42.51 o
 -18   6  11     4154.48     4314.13    135.81 o
 -16   6  11      888.58     1041.61     76.70 o
 -14   6  11      539.07      468.27     54.43 o
 -12   6  11     9506.51     9105.95    195.64 o
 -10   6  11      801.43     1035.74     74.28 o
  -8   6  11    24306.03    24765.85    345.29 o
  -6   6  11        1.10        8.50     27.32 o
  -4   6  11    12854.30    12483.08    245.13 o
  -2   6  11     1360.26      941.53    105.61 o
   0   6  11     5503.09     5840.74    211.18 o
   2   6  11      522.86      505.85     80.91 o
   4   6  11     1633.66     1766.40    157.14 o
   6   6  11     4157.02     4269.08    225.32 o
   8   6  11        5.27       63.04     64.52 o
  10   6  11     8927.99     8450.05    272.48 o
  12   6  11     1566.26     1334.46    153.91 o
  14   6  11    10133.45    10844.70    363.06 o
  16   6  11      549.86      446.68     95.78 o
  18   6  11     3158.31     2931.22    190.98 o
  20   6  11      389.69      265.53    112.61 o
  22   6  11       14.59       42.89     65.35 o
  24   6  11     1358.57     1356.72    144.17 o
  26   6  11        0.65       45.82     65.32 o
  28   6  11     3167.12     3540.01    333.08 o
  30   6  11       54.72      348.36    184.50 o
 -47   7  11      755.71      885.77    466.97 o
 -45   7  11      125.36      227.50    127.30 o
 -43   7  11     1633.17     1287.82    178.96 o
 -41   7  11       78.50       45.23     66.13 o
 -39   7  11      877.69      656.44    131.34 o
 -37   7  11      100.68       98.86     72.64 o
 -35   7  11      215.46      232.17    109.23 o
 -33   7  11      332.06      199.31     64.39 o
 -31   7  11       32.77       98.52     57.68 o
 -29   7  11     3462.22     3608.95    162.08 o
 -27   7  11      187.36      213.66     57.00 o
 -25   7  11     3460.44     3647.10    146.47 o
 -23   7  11      343.44      351.68     54.99 o
 -21   7  11      199.72      181.45     61.61 o
 -19   7  11       91.39       94.69     44.50 o
 -17   7  11      943.29      964.22     76.63 o
 -15   7  11     9672.58     9192.05    195.02 o
 -13   7  11      517.16      517.19     62.89 o
 -11   7  11     7479.64     7527.35    181.33 o
  -9   7  11      275.38      210.41     49.72 o
  -7   7  11      400.16      214.34     45.61 o
  -5   7  11      362.60      395.24     67.06 o
  -3   7  11     1042.73      992.99    111.68 o
  -1   7  11        5.85       33.78     48.42 o
   1   7  11      169.94      139.10     58.19 o
   3   7  11     2004.37     1857.87    166.00 o
   5   7  11      186.98        0.00     91.57 o
   7   7  11      119.47       91.75     57.56 o
   9   7  11    11952.88    12277.56    384.43 o
  11   7  11      375.08      397.73     88.82 o
  13   7  11      357.65      312.87     80.62 o
  15   7  11        4.77       71.66     63.83 o
  17   7  11     1505.53     1474.92    146.41 o
  19   7  11      422.02      360.74     95.09 o
  21   7  11     3518.97     4036.51    230.43 o
  23   7  11     1603.65     1392.78    147.38 o
  25   7  11       40.02      126.15     91.61 o
  27   7  11      151.72       73.74    135.14 o
 -44   8  11      400.23      370.77    145.07 o
 -42   8  11      234.28      281.96    128.07 o
 -40   8  11       26.63        0.00     65.04 o
 -38   8  11      199.76      197.19     87.33 o
 -36   8  11        1.82       82.46     57.52 o
 -34   8  11      369.55      203.72     94.74 o
 -32   8  11      644.47      759.20    128.86 o
 -30   8  11      147.74      167.01     69.29 o
 -28   8  11       91.20      106.77     47.46 o
 -26   8  11      522.66      345.20     83.12 o
 -24   8  11       24.42       17.21     47.34 o
 -22   8  11     1040.36      988.36     83.95 o
 -20   8  11     1477.23     1851.31    106.72 o
 -18   8  11      368.93      281.68     79.76 o
 -16   8  11     2680.77     2959.74    126.36 o
 -14   8  11      200.85      266.86     51.71 o
 -12   8  11      768.69      491.07     63.12 o
 -10   8  11      739.42      683.11     93.46 o
  -8   8  11     2554.49     2677.89    138.07 o
  -6   8  11     1571.57     1522.69    136.67 o
  -4   8  11      330.02      472.77     84.81 o
  -2   8  11        2.67       91.77     56.15 o
   0   8  11     2439.27     2160.46    163.37 o
   2   8  11       38.81       70.21     58.72 o
   4   8  11      125.43       55.60     53.40 o
   6   8  11       72.99      168.40     65.77 o
   8   8  11       23.85       74.84     61.86 o
  10   8  11        1.63        0.00     51.20 o
  12   8  11     1042.67     1291.47    150.92 o
  14   8  11     2465.25     2439.33    186.86 o
  16   8  11      892.32     1025.44    159.27 o
  18   8  11       54.92       30.27    112.71 o
  20   8  11     1802.16     1840.30    171.60 o
  22   8  11       97.43       76.89    118.55 o
  24   8  11      677.52      738.00    192.44 o
 -39   9  11       23.59        0.00    128.34 o
 -37   9  11      173.90      225.73    123.41 o
 -35   9  11      514.71      426.85     94.73 o
 -33   9  11      149.67      128.30     65.14 o
 -31   9  11      177.53      275.72     77.78 o
 -29   9  11       95.05      176.25     64.52 o
 -27   9  11       73.69      209.62     63.71 o
 -25   9  11       16.81       94.91     49.57 o
 -23   9  11        0.00        2.36     43.28 o
 -21   9  11      139.84      180.99     56.64 o
 -19   9  11      292.91      210.39     51.70 o
 -17   9  11      301.47      248.53     51.93 o
 -15   9  11     1232.14     1121.42    108.88 o
 -13   9  11      506.47      625.79     75.70 o
 -11   9  11     1693.93     1788.83    122.83 o
  -9   9  11      790.26      963.96    110.63 o
  -7   9  11       17.92       95.20     57.96 o
  -5   9  11      135.61      288.18     74.62 o
  -3   9  11     1331.63     1376.71    142.97 o
  -1   9  11       47.16        0.54     63.88 o
   1   9  11       90.25      120.44     69.12 o
   3   9  11       32.11        0.00     60.37 o
   5   9  11      130.85      130.22     78.77 o
   7   9  11       47.44      164.67     85.68 o
   9   9  11     2231.86     2002.45    211.49 o
  11   9  11      653.93      751.24    108.86 o
  13   9  11      340.65      413.86     85.12 o
  15   9  11        6.74       85.12     68.36 o
  17   9  11      292.85      317.89    182.75 o
  19   9  11      262.25      485.76    287.63 o
 -34  10  11        1.41       29.25     93.95 o
 -32  10  11       87.13      371.17    129.28 o
 -30  10  11       82.54      167.04     78.97 o
 -28  10  11      182.54      225.32     73.71 o
 -26  10  11      782.41      855.20    122.53 o
 -24  10  11       24.28       80.44     54.63 o
 -22  10  11      994.79     1144.65    105.79 o
 -20  10  11     2462.88     2635.07    152.80 o
 -18  10  11      562.05      474.71     83.62 o
 -16  10  11      422.98      348.26     77.32 o
 -14  10  11       93.60       38.37     56.03 o
 -12  10  11       33.89       72.62     59.25 o
 -10  10  11      112.77       45.52     54.65 o
  -8  10  11      536.13      528.09     89.62 o
  -6  10  11      137.84      114.16     66.39 o
  -4  10  11      105.51       63.62     62.56 o
  -2  10  11      106.84      100.27     69.16 o
   0  10  11     1220.60     1187.19    133.74 o
   2  10  11      335.16      178.23     82.25 o
   4  10  11     1231.50     1129.35    141.70 o
   6  10  11      428.57      383.59    109.50 o
   8  10  11       36.34       98.22     66.31 o
  10  10  11     1503.48     1459.30    201.82 o
  12  10  11        2.03        0.00    101.69 o
  14  10  11      164.90      232.32    136.39 o
 -27  11  11      214.30        0.00     97.40 o
 -25  11  11      525.09      352.16    105.98 o
 -23  11  11      196.62       81.11     73.79 o
 -21  11  11       10.64        0.00     67.54 o
 -19  11  11      250.14      398.75    102.89 o
 -17  11  11       19.97        0.44     61.30 o
 -15  11  11      510.06      549.71    132.74 o
 -13  11  11       26.01       30.76    114.29 o
 -11  11  11      223.50      243.50     71.16 o
  -9  11  11        1.85      135.74     65.60 o
  -7  11  11       29.48       10.08     76.34 o
  -5  11  11       76.70      184.37     69.83 o
  -3  11  11      691.01      581.83    111.42 o
  -1  11  11      664.55      535.70    107.66 o
   1  11  11      296.52      395.30    127.75 o
   3  11  11      368.86      475.71    142.34 o
   5  11  11      142.98      145.35    112.86 o
   7  11  11      239.79      128.73    118.49 o
 -12  12  11     1206.43      970.61    273.88 o
 -10  12  11      135.88      286.48    181.06 o
  -8  12  11      591.02      463.34    140.63 o
 -50   0  12        1.29       79.29     92.75 o
 -48   0  12     4442.86     4621.60    235.27 o
 -46   0  12      231.26      383.73     90.74 o
 -44   0  12     2587.58     3279.00    226.08 o
 -42   0  12     2019.45     1802.30    176.78 o
 -40   0  12       88.42       53.86     59.17 o
 -38   0  12     1776.86     1685.94    192.20 o
 -36   0  12    13355.04    12257.28    335.83 o
 -34   0  12     1177.19     1176.70    121.98 o
 -32   0  12     9677.24    10509.56    297.89 o
 -30   0  12      589.42      797.78     96.83 o
 -28   0  12     2350.67     2610.67    194.02 o
 -26   0  12      197.50      134.68     54.28 o
 -24   0  12     2444.46     2249.84    120.90 o
 -22   0  12     3344.58     3616.94    143.62 o
 -20   0  12    11941.12    11970.34    257.23 o
 -18   0  12      708.85      664.06     70.37 o
 -16   0  12    16600.03    16325.46    305.27 o
 -14   0  12     3022.05     3957.89    139.71 o
 -12   0  12    35413.41    34873.64    504.58 o
 -10   0  12    14630.16    12811.97    262.82 o
  -8   0  12    33811.80    33359.25    489.54 o
  -6   0  12     4722.59     5049.33    197.98 o
  -4   0  12     4310.04     5282.13    161.37 o
  -2   0  12     7668.86     8350.89    207.83 o
   0   0  12     3480.13     3841.16    173.72 o
   2   0  12    36648.08    31580.39    477.45 o
   4   0  12     9241.21     9146.83    499.41 o
   6   0  12     2644.99     2997.83    131.63 o
   8   0  12     9866.42     9803.51    260.70 o
  10   0  12       27.49        0.00     41.28 o
  12   0  12      208.72       20.94     44.91 o
  14   0  12     1932.42     1281.49    391.72 o
  16   0  12        4.42       13.75    121.47 o
  18   0  12     6647.63     7061.26    566.09 o
  20   0  12     1546.84     2517.62    395.35 o
  22   0  12    19103.54    18646.68   1000.40 o
  24   0  12     7683.36     6993.65    608.49 o
  26   0  12     2680.34     3671.58    503.07 o
  28   0  12      501.00      364.41    220.02 o
  30   0  12       59.59        0.00    179.91 o
  32   0  12      153.29        0.00    191.37 o
 -53   1  12       40.74        0.00    134.07 o
 -51   1  12     1982.24     1993.89    352.76 o
 -49   1  12       68.00        2.39     59.61 o
 -47   1  12     2578.92     2571.52    151.86 o
 -45   1  12     4369.77     4334.09    225.12 o
 -43   1  12     1874.89     1987.70    112.43 o
 -41   1  12     5109.28     5450.76    215.62 o
 -39   1  12      329.32      329.59     68.43 o
 -37   1  12    10816.37    10606.82    224.79 o
 -35   1  12     1931.47     1897.39     96.96 o
 -33   1  12     5347.56     5766.47    145.81 o
 -31   1  12      169.90      120.26     35.97 o
 -29   1  12       10.45       35.91     31.14 o
 -27   1  12      908.52      728.07     60.93 o
 -25   1  12     5967.20     6862.30    150.46 o
 -23   1  12     5643.11     6092.04    139.46 o
 -21   1  12      429.13      308.81     41.10 o
 -19   1  12      190.25       79.54     27.12 o
 -17   1  12     1093.71     1526.33     67.91 o
 -15   1  12     1098.81     1288.13     63.27 o
 -13   1  12      447.60      464.64     42.59 o
 -11   1  12     8162.66     8149.49    142.91 o
  -9   1  12     1939.40     1857.24     74.24 o
  -7   1  12     2802.28     2677.23     86.14 o
  -5   1  12    12701.45    12890.33    187.49 o
  -3   1  12     6519.07     6513.51    127.55 o
  -1   1  12    19485.59    20356.62    250.83 o
   1   1  12     1066.54     1192.15     83.90 o
   3   1  12    16984.49    16245.48    219.87 o
   5   1  12     3125.07     3224.93     95.20 o
   7   1  12    11547.45    12183.10    247.76 o
   9   1  12    22250.55    21042.32    382.73 o
  11   1  12     1789.24     1661.61     96.97 o
  13   1  12      371.05      225.75     71.17 o
  15   1  12      163.26      150.97     62.36 o
  17   1  12     3609.41     3484.30    192.97 o
  19   1  12        0.47        0.03     75.53 o
  21   1  12     4253.21     4043.22    582.71 o
  23   1  12      126.29      136.58    112.08 o
  25   1  12     2007.92     2450.56    626.25 o
  27   1  12     1738.60     1810.07    269.21 o
  29   1  12      668.04      972.70    210.67 o
  31   1  12      551.81      863.04    221.07 o
 -54   2  12      186.01      145.42     95.37 o
 -52   2  12      297.91      422.38    100.28 o
 -50   2  12        1.93        0.00     65.35 o
 -48   2  12      814.16     1037.50    147.99 o
 -46   2  12     1128.79     1099.95    137.00 o
 -44   2  12      165.23      148.34     56.79 o
 -42   2  12      524.85      800.27     73.02 o
 -40   2  12     1516.31     1520.67     94.80 o
 -38   2  12      615.90      759.72     68.16 o
 -36   2  12     1583.48     1536.01    111.21 o
 -34   2  12     2046.15     2047.55    109.49 o
 -32   2  12     3641.17     3784.91    126.44 o
 -30   2  12      359.76      326.04     52.05 o
 -28   2  12       55.45        0.00     29.74 o
 -26   2  12     4397.44     4142.56    122.45 o
 -24   2  12      535.42      442.77     51.08 o
 -22   2  12     4610.41     4137.20    118.56 o
 -20   2  12      506.77      544.02     52.95 o
 -18   2  12     8528.52     8954.34    180.48 o
 -16   2  12     1202.93     1429.09     76.20 o
 -14   2  12    12237.87    13154.02    209.01 o
 -12   2  12      614.99      668.04     54.21 o
 -10   2  12     7358.91     7603.82    151.08 o
  -8   2  12      626.80     1059.12     58.41 o
  -6   2  12    10506.06    11204.85    172.32 o
  -4   2  12    17856.61    18120.46    232.30 o
  -2   2  12     1471.43     1411.50     86.49 o
   0   2  12    21919.68    19869.38    248.31 o
   2   2  12     1048.87      892.96    109.69 o
   4   2  12     1267.40     1838.23     82.67 o
   6   2  12     1481.05     1490.94     83.76 o
   8   2  12     2275.51     2274.14    109.94 o
  10   2  12    23169.98    23973.51    394.99 o
  12   2  12     2024.93     1922.64    118.09 o
  14   2  12      164.36       96.76     40.94 o
  16   2  12     3665.94     3766.07    205.47 o
  18   2  12      564.77      726.79    107.79 o
  20   2  12      100.15       12.14     60.52 o
  22   2  12      818.58      765.45    139.22 o
  24   2  12     1265.44     1381.54    230.91 o
  26   2  12       71.46       88.27    126.03 o
  28   2  12     3289.17     3640.95    376.44 o
  30   2  12      137.74      132.00    166.16 o
  32   2  12     2206.45     2931.31    507.65 o
 -53   3  12      227.17       66.47     89.48 o
 -51   3  12      168.73      128.14     84.01 o
 -49   3  12      485.40      418.20    137.52 o
 -47   3  12        1.64       91.39     63.67 o
 -45   3  12       21.97       49.84     55.01 o
 -43   3  12      856.81      772.69     93.56 o
 -41   3  12      123.36       79.37     48.76 o
 -39   3  12     2972.38     2956.94    123.09 o
 -37   3  12      210.33      169.86     45.19 o
 -35   3  12      103.53      153.90     41.30 o
 -33   3  12     1377.87     1535.50     98.72 o
 -31   3  12     2726.24     2822.46    113.70 o
 -29   3  12     1625.75     1622.25     90.77 o
 -27   3  12      438.96      381.39     49.56 o
 -25   3  12     5549.31     6100.30    147.12 o
 -23   3  12     2905.35     2502.73    102.55 o
 -21   3  12       61.49       33.84     29.03 o
 -19   3  12      227.79      180.68     36.32 o
 -17   3  12      747.62     1002.57     68.97 o
 -15   3  12     2486.27     2868.43    103.16 o
 -13   3  12     3438.90     3308.64    108.74 o
 -11   3  12     5482.79     5660.17    133.06 o
  -9   3  12      320.23      252.84     37.95 o
  -7   3  12     1237.55     1014.99     66.41 o
  -5   3  12      760.85      721.82     56.28 o
  -3   3  12        3.87       16.89     23.37 o
  -1   3  12       24.31       22.64     23.14 o
   1   3  12      541.66      413.64     43.18 o
   3   3  12     1821.01     1989.21     93.07 o
   5   3  12     6860.78     6730.72    188.93 o
   7   3  12    16897.85    16998.46    355.15 o
   9   3  12     5494.31     5199.71    173.57 o
  11   3  12     4896.15     4347.51    167.37 o
  13   3  12      532.53      585.57     79.20 o
  15   3  12     1764.15     1625.09    118.06 o
  17   3  12      212.18      362.47     75.93 o
  19   3  12      263.79      226.31     67.15 o
  21   3  12     1094.52     1194.07    160.61 o
  23   3  12       57.21       78.72     73.21 o
  25   3  12       65.58       86.99    124.00 o
  27   3  12     2139.26     2081.49    299.09 o
  29   3  12        7.41        0.00     97.86 o
  31   3  12      248.64      185.64    210.85 o
 -52   4  12      158.52      167.95    103.05 o
 -50   4  12        0.33        0.00     83.95 o
 -48   4  12       17.84      118.22     66.93 o
 -46   4  12      209.77      132.15     67.79 o
 -44   4  12      942.41      849.92    165.32 o
 -42   4  12       19.18       54.87     58.80 o
 -40   4  12       22.30        0.00     43.16 o
 -38   4  12       63.50       59.60     43.81 o
 -36   4  12       96.03      103.25     42.18 o
 -34   4  12      295.20      205.48     49.70 o
 -32   4  12      570.26      740.88     70.45 o
 -30   4  12     2257.60     2204.84    105.23 o
 -28   4  12      146.89       41.21     35.25 o
 -26   4  12     1388.91     1312.94     94.39 o
 -24   4  12     3515.28     3807.02    125.65 o
 -22   4  12      496.07      441.41     53.54 o
 -20   4  12     3702.89     3402.97    117.32 o
 -18   4  12       37.92       50.53     32.12 o
 -16   4  12     2518.96     2783.98    106.53 o
 -14   4  12      177.65       90.58     32.73 o
 -12   4  12      339.72      423.10     49.57 o
 -10   4  12       56.34      105.62     32.10 o
  -8   4  12      706.38      685.32     57.38 o
  -6   4  12     1172.10      861.81     65.79 o
  -4   4  12      745.95      797.27     82.89 o
  -2   4  12     2484.14     3013.27    128.82 o
   0   4  12      348.31      261.52     46.07 o
   2   4  12      220.03      274.90     60.75 o
   4   4  12     8861.98     8827.74    253.39 o
   6   4  12       10.65       46.86     48.36 o
   8   4  12     8834.77     9069.03    264.38 o
  10   4  12      773.76      740.41     88.53 o
  12   4  12      328.08      285.84     64.15 o
  14   4  12        3.63        0.00     45.98 o
  16   4  12      226.43      223.47     59.47 o
  18   4  12      221.45      207.35     69.45 o
  20   4  12      310.56      395.08    121.24 o
  22   4  12        1.80        0.00     68.96 o
  24   4  12      435.71      335.65    112.39 o
  26   4  12       64.08       31.73     97.42 o
  28   4  12       43.33      202.51     90.48 o
  30   4  12      225.64      295.65    203.98 o
 -51   5  12      653.35      689.22    183.03 o
 -49   5  12      149.19      134.85     84.69 o
 -47   5  12       58.23        0.00     59.07 o
 -45   5  12        1.17        0.00     57.87 o
 -43   5  12        1.40       84.25     56.43 o
 -41   5  12        2.05       48.08     58.45 o
 -39   5  12      250.95      177.68     69.93 o
 -37   5  12      318.21      327.43     62.77 o
 -35   5  12     1172.24     1240.77    103.91 o
 -33   5  12       77.54      106.34     49.84 o
 -31   5  12     1696.52     1876.90    118.40 o
 -29   5  12     2983.23     3391.31    128.21 o
 -27   5  12      646.45      535.12     74.64 o
 -25   5  12      373.80      342.61     51.31 o
 -23   5  12      406.63      314.56     51.48 o
 -21   5  12      367.74      251.97     45.66 o
 -19   5  12      506.59      562.29     59.65 o
 -17   5  12      398.94      408.98     52.10 o
 -15   5  12     2908.55     2823.57    110.03 o
 -13   5  12     2412.73     2263.43    101.20 o
 -11   5  12     5607.35     6120.66    147.79 o
  -9   5  12     1549.08     1657.11     93.17 o
  -7   5  12        2.48       28.18     28.42 o
  -5   5  12     1172.28     1097.24    121.71 o
  -3   5  12      566.33      746.49     70.24 o
  -1   5  12     2271.30     2087.95    140.78 o
   1   5  12     2384.31     2180.20    146.48 o
   3   5  12       65.37      109.95     56.89 o
   5   5  12     2705.62     2696.83    165.13 o
   7   5  12       94.70      136.04     61.95 o
   9   5  12      543.44      674.10     97.05 o
  11   5  12     1479.06     1362.08    166.89 o
  13   5  12     5405.69     5145.90    250.66 o
  15   5  12     3852.24     4114.01    233.17 o
  17   5  12     1497.11     1326.80    135.83 o
  19   5  12      237.35      175.66     70.05 o
  21   5  12      366.01      415.83    102.58 o
  23   5  12      433.75      369.74    118.26 o
  25   5  12      148.70      126.37    119.85 o
  27   5  12        0.28       16.77    117.77 o
  29   5  12       36.99        0.00     89.93 o
 -48   6  12      219.15      126.88    134.07 o
 -46   6  12        7.68       99.76     77.14 o
 -44   6  12       51.76      103.53     73.15 o
 -42   6  12       69.49        0.00     57.12 o
 -40   6  12      902.43      779.90    111.21 o
 -38   6  12      633.21      821.77    111.30 o
 -36   6  12     1162.91     1033.25    120.50 o
 -34   6  12     3611.24     3498.08    160.70 o
 -32   6  12      249.15      218.69     57.35 o
 -30   6  12       95.27      147.93     45.58 o
 -28   6  12      775.08      784.30     73.59 o
 -26   6  12        4.80       14.18     36.41 o
 -24   6  12     1470.47     1325.93    112.81 o
 -22   6  12      156.95      110.13     40.38 o
 -20   6  12     2395.09     2262.83    108.94 o
 -18   6  12     8526.08     8530.71    186.00 o
 -16   6  12     3164.37     2817.41    115.75 o
 -14   6  12     4069.64     3758.58    129.98 o
 -12   6  12     1708.00     1670.62     93.60 o
 -10   6  12       68.78       94.09     38.10 o
  -8   6  12     6649.93     6446.74    154.42 o
  -6   6  12     3317.26     2699.68    223.12 o
  -4   6  12     8180.06     7733.78    244.03 o
  -2   6  12     6008.39     6056.78    219.03 o
   0   6  12     2463.06     2219.14    213.21 o
   2   6  12        6.27        0.00     41.69 o
   4   6  12     3961.01     3795.46    194.41 o
   6   6  12       20.28       82.77     55.57 o
   8   6  12      301.76      299.32     78.51 o
  10   6  12     3987.19     4072.43    234.67 o
  12   6  12     1207.76     1137.37    195.79 o
  14   6  12     4727.06     4697.91    228.91 o
  16   6  12       29.96        0.00     57.47 o
  18   6  12      397.89      337.82     95.37 o
  20   6  12        0.43        0.00     58.43 o
  22   6  12       41.39      156.55     76.36 o
  24   6  12     1268.33     1169.57    241.30 o
  26   6  12      137.84      355.15    127.19 o
 -45   7  12      227.29      126.73    128.56 o
 -43   7  12      516.89      302.91    110.05 o
 -41   7  12      163.89      103.48     68.40 o
 -39   7  12      325.71      229.47     87.06 o
 -37   7  12      566.34      650.12    102.98 o
 -35   7  12      270.40      309.26     80.77 o
 -33   7  12       38.80       63.23     52.17 o
 -31   7  12      476.83      612.96     80.97 o
 -29   7  12      345.82      315.23     64.66 o
 -27   7  12       30.00       52.08     43.96 o
 -25   7  12     4038.41     4236.76    147.81 o
 -23   7  12     5786.75     6093.42    166.01 o
 -21   7  12     3921.84     4304.28    146.93 o
 -19   7  12     4469.81     4703.20    150.54 o
 -17   7  12      464.94      369.03     56.93 o
 -15   7  12     1358.00     1388.49     90.65 o
 -13   7  12      570.46      425.06     60.00 o
 -11   7  12     2465.25     2663.11    115.80 o
  -9   7  12        1.88       37.62     33.82 o
  -7   7  12     1880.52     1805.57    145.74 o
  -5   7  12      767.31      641.14     93.47 o
  -3   7  12      112.73      184.79     60.46 o
  -1   7  12     1745.45     2320.60    162.95 o
   1   7  12       76.27      148.00     79.70 o
   3   7  12     5850.96     6171.08    242.27 o
   5   7  12        3.06       44.29     49.75 o
   7   7  12      649.97      465.38    100.47 o
   9   7  12      508.00      323.48     92.29 o
  11   7  12      529.76      755.16    129.95 o
  13   7  12      893.66      850.34    118.19 o
  15   7  12        2.99       74.73     67.41 o
  17   7  12     1248.40     1339.28    142.80 o
  19   7  12        0.64       72.64     67.84 o
  21   7  12     2165.02     2301.81    183.66 o
  23   7  12       57.50      237.56     90.75 o
  25   7  12     1439.02     1633.12    255.57 o
 -42   8  12      133.27      108.35    123.76 o
 -40   8  12      355.27      336.11    107.67 o
 -38   8  12      106.01       22.53     68.03 o
 -36   8  12       10.46       16.12     59.51 o
 -34   8  12      273.89      112.35     68.54 o
 -32   8  12       85.33       94.35     60.00 o
 -30   8  12     2243.21     2391.18    145.85 o
 -28   8  12        0.49       87.60     49.70 o
 -26   8  12     1126.43     1185.68    103.66 o
 -24   8  12     2283.77     2272.37    119.41 o
 -22   8  12       69.57       79.06     41.77 o
 -20   8  12       49.77       40.48     42.57 o
 -18   8  12       49.63       28.56     40.43 o
 -16   8  12      229.16      307.73     56.31 o
 -14   8  12       74.62      106.71     43.38 o
 -12   8  12     1852.96     1808.06    103.96 o
 -10   8  12      111.71      149.64     66.35 o
  -8   8  12     1410.89     1312.55    135.04 o
  -6   8  12     1123.43     1076.82    118.83 o
  -4   8  12       20.74      137.30     63.18 o
  -2   8  12      384.28      151.62     66.70 o
   0   8  12     1997.20     2059.89    164.60 o
   2   8  12     4528.73     4820.65    233.77 o
   4   8  12     6379.00     6509.96    269.18 o
   6   8  12     3399.90     3383.01    232.49 o
   8   8  12     3285.01     3144.99    228.29 o
  10   8  12      399.63      341.69     82.10 o
  12   8  12       24.90      105.15     69.73 o
  14   8  12      436.10      639.49    104.03 o
  16   8  12     1116.59     1648.39    161.08 o
  18   8  12      173.89      282.40    143.33 o
  20   8  12     2811.73     3329.59    433.74 o
  22   8  12     1686.82     1598.31    324.87 o
 -39   9  12       25.94       11.13     98.85 o
 -37   9  12     1254.34     1558.26    252.57 o
 -35   9  12      877.40      705.01    137.43 o
 -33   9  12     1242.20     1323.35    139.33 o
 -31   9  12       67.73      187.71     67.36 o
 -29   9  12      792.84      751.95    143.11 o
 -27   9  12     1269.10     1485.87    120.99 o
 -25   9  12        8.07       54.28     51.62 o
 -23   9  12     7397.19     7798.37    229.73 o
 -21   9  12      485.07      556.78     75.03 o
 -19   9  12     2549.37     2481.41    127.71 o
 -17   9  12       42.13        5.95     42.78 o
 -15   9  12     1261.32     1256.38    111.70 o
 -13   9  12        0.17        4.95     48.66 o
 -11   9  12      257.88      257.11     84.51 o
  -9   9  12     1107.15     1305.04    134.38 o
  -7   9  12      974.24      893.83    115.71 o
  -5   9  12     2075.64     2492.29    180.44 o
  -3   9  12     3736.19     4121.62    224.61 o
  -1   9  12     5961.62     6254.36    266.12 o
   1   9  12      754.13      589.10    164.57 o
   3   9  12     2401.99     2658.90    232.77 o
   5   9  12      322.05      271.74    105.20 o
   7   9  12      490.61      566.59    181.45 o
   9   9  12      356.60      378.89    137.90 o
  11   9  12     1519.10     1507.15    154.85 o
  13   9  12      139.40       57.89     83.68 o
  15   9  12      194.67      514.43    236.64 o
  17   9  12       77.52      410.52    311.12 o
 -34  10  12       94.38      205.29    135.22 o
 -32  10  12      759.57      278.86    279.04 o
 -30  10  12      938.98      983.87    160.29 o
 -28  10  12        6.83       13.65     66.99 o
 -26  10  12      854.26      652.30    104.16 o
 -24  10  12      277.33      227.47     64.09 o
 -22  10  12       45.41       97.88     57.50 o
 -20  10  12     1483.42     1712.65    128.32 o
 -18  10  12       38.94      138.87     58.46 o
 -16  10  12        2.47        0.00     54.86 o
 -14  10  12      334.49      263.16    119.59 o
 -12  10  12      294.11      194.01     83.35 o
 -10  10  12      114.08      203.66     68.49 o
  -8  10  12      233.37      317.28     98.77 o
  -6  10  12      387.19      294.68     82.35 o
  -4  10  12     2327.98     2910.84    201.83 o
  -2  10  12     1113.87     1303.07    142.34 o
   0  10  12     2059.91     2213.75    183.08 o
   2  10  12      224.78      290.25     85.32 o
   4  10  12      480.94      505.95     96.65 o
   6  10  12     1039.23     1345.34    251.19 o
   8  10  12      293.90      641.97    157.50 o
  10  10  12      605.72      690.24    183.50 o
  12  10  12       89.83       93.86    224.60 o
 -25  11  12      542.83      374.27    145.96 o
 -23  11  12       55.50       90.86     79.79 o
 -21  11  12      655.79      628.89    101.80 o
 -19  11  12       42.36       73.65     71.95 o
 -17  11  12       89.77      244.53    104.41 o
 -15  11  12      914.33     1150.42    246.95 o
 -13  11  12      343.19      603.67    255.54 o
 -11  11  12      443.65      258.52     88.18 o
  -9  11  12      610.99      758.90    123.43 o
  -7  11  12       63.91      123.37     73.40 o
  -5  11  12       16.05      113.51     85.93 o
  -3  11  12      169.76       98.49     91.67 o
  -1  11  12       53.74      248.48    123.93 o
   1  11  12        4.04      187.89    116.19 o
   3  11  12       75.38       31.30    100.00 o
 -53   1  13      252.83      163.20    156.27 o
 -51   1  13       66.03        0.00     67.97 o
 -49   1  13       38.48        0.00     49.72 o
 -47   1  13       98.11        3.74     42.27 o
 -45   1  13      717.71      646.43     74.01 o
 -43   1  13      722.51      594.15     73.11 o
 -41   1  13      709.77      779.89     77.57 o
 -39   1  13      789.65      922.49     96.80 o
 -37   1  13     1307.08     1351.10    133.78 o
 -35   1  13      145.07      192.43     48.44 o
 -33   1  13     2240.58     2359.55    124.69 o
 -31   1  13        3.13        0.00     32.42 o
 -29   1  13      428.00      446.13     54.48 o
 -27   1  13     5410.81     5171.99    136.16 o
 -25   1  13     1139.13     1101.22     73.78 o
 -23   1  13      850.13     1211.76     75.11 o
 -21   1  13     1682.77     1903.60     90.17 o
 -19   1  13       21.68       26.45     26.96 o
 -17   1  13      824.23     1219.83     73.88 o
 -15   1  13       83.14      116.36     29.75 o
 -13   1  13     5383.43     5278.58    116.69 o
 -11   1  13     6900.52     7101.62    137.35 o
  -9   1  13     1024.08     1134.07     63.95 o
  -7   1  13    15618.38    15658.36    217.73 o
  -5   1  13      639.14      779.60     55.02 o
  -3   1  13     1158.85      912.22     59.63 o
  -1   1  13      675.81      576.56     53.95 o
   1   1  13      992.99      844.13     65.19 o
   3   1  13     6032.68     6298.34    133.26 o
   5   1  13     9035.47     9875.72    209.64 o
   7   1  13     5705.45     5866.40    175.28 o
   9   1  13     8633.58     7845.65    376.42 o
  11   1  13     5042.00     5443.01    265.49 o
  13   1  13       24.54        0.00     53.78 o
  15   1  13     2361.18     2373.08    168.57 o
  17   1  13      345.09      133.55     90.43 o
  19   1  13     2073.14     2872.69    511.09 o
  21   1  13      777.80      897.31    196.53 o
  23   1  13        7.29       27.91     97.14 o
  25   1  13     1143.96     1000.18    216.87 o
  27   1  13     1570.99     1920.87    299.09 o
  29   1  13       18.72        0.00    134.65 o
 -54   2  13      432.29      344.94    100.32 o
 -52   2  13      491.32      297.24     96.24 o
 -50   2  13      491.49      440.78    100.09 o
 -48   2  13      416.89      444.11    102.36 o
 -46   2  13      188.84      109.57     64.77 o
 -44   2  13       99.37      147.71     49.99 o
 -42   2  13      390.50      309.03     60.64 o
 -40   2  13      331.92      256.96     56.15 o
 -38   2  13     3124.70     3482.51    150.34 o
 -36   2  13      986.67     1014.26     77.52 o
 -34   2  13     1898.06     1937.33    108.25 o
 -32   2  13    12201.62    11972.73    252.34 o
 -30   2  13     4920.99     5039.17    141.93 o
 -28   2  13      169.02      143.10     38.77 o
 -26   2  13     1180.27      908.29     69.63 o
 -24   2  13     5503.58     5442.58    139.74 o
 -22   2  13      460.00      340.88     47.90 o
 -20   2  13     5407.17     5505.33    137.01 o
 -18   2  13     3499.02     3373.67    114.13 o
 -16   2  13      821.46      808.73     62.73 o
 -14   2  13       11.76        0.00     25.79 o
 -12   2  13     1192.92     1330.72     75.80 o
 -10   2  13     6822.46     7360.82    153.46 o
  -8   2  13      419.60      334.07     42.69 o
  -6   2  13     1648.95     1344.10     83.96 o
  -4   2  13     3641.28     3229.97    105.46 o
  -2   2  13      565.53      495.56     56.15 o
   0   2  13    17955.17    18574.80    245.99 o
   2   2  13       74.32       55.79     27.62 o
   4   2  13     7028.37     6983.72    189.85 o
   6   2  13     1432.63     1515.03     87.99 o
   8   2  13     3619.33     3278.71    148.73 o
  10   2  13    18630.70    19307.36    355.20 o
  12   2  13     8323.33     8150.74    220.06 o
  14   2  13     4293.18     4468.01    258.69 o
  16   2  13       52.79       26.79     61.69 o
  18   2  13      541.17      536.20    118.62 o
  20   2  13      452.94      389.05    110.30 o
  22   2  13      436.49      305.69    109.27 o
  24   2  13      768.08      250.61    289.92 o
  26   2  13        4.04      134.46    124.75 o
  28   2  13     1532.12     1446.38    253.57 o
  30   2  13      312.07      661.21    245.23 o
 -53   3  13       67.38        0.00    117.77 o
 -51   3  13      673.04      550.59    120.71 o
 -49   3  13        5.90       98.17     76.79 o
 -47   3  13      645.94      648.98    112.89 o
 -45   3  13     1870.03     2067.37    183.33 o
 -43   3  13      147.25      203.23     55.74 o
 -41   3  13     3419.28     3613.11    157.71 o
 -39   3  13      542.94      483.96     60.92 o
 -37   3  13     2246.10     2357.28    121.56 o
 -35   3  13       66.02       51.58     39.37 o
 -33   3  13     5087.30     5560.69    154.16 o
 -31   3  13     2520.08     2672.67    115.05 o
 -29   3  13     1915.58     2153.97    104.62 o
 -27   3  13       97.19       94.84     36.24 o
 -25   3  13     3062.89     2855.72    113.06 o
 -23   3  13      284.76      226.37     42.52 o
 -21   3  13     2383.99     2053.47     96.53 o
 -19   3  13     2415.42     2678.82    106.75 o
 -17   3  13        0.15       73.26     33.26 o
 -15   3  13     1351.19     1428.00     81.06 o
 -13   3  13       23.51       50.06     33.69 o
 -11   3  13     3672.53     3685.56    114.27 o
  -9   3  13     4977.11     4091.21    118.95 o
  -7   3  13     8410.10     8763.01    171.62 o
  -5   3  13     6700.18     6720.31    151.10 o
  -3   3  13      800.91      713.74     69.00 o
  -1   3  13     5979.77     5497.82    172.99 o
   1   3  13     3885.13     3957.29    124.79 o
   3   3  13     2488.48     2895.21    136.71 o
   5   3  13     3050.71     3059.93    162.30 o
   7   3  13      824.09      614.28     76.18 o
   9   3  13       83.26       51.80     43.80 o
  11   3  13     1351.78     1422.80    126.11 o
  13   3  13     1476.31     1540.99    130.39 o
  15   3  13     1796.57     1802.82    142.45 o
  17   3  13     1734.55     1867.18    148.02 o
  19   3  13      323.49       84.66     70.86 o
  21   3  13       56.72      103.24     71.07 o
  23   3  13        8.73      163.35     93.91 o
  25   3  13      275.42      245.31    103.57 o
  27   3  13      921.42     1237.33    255.49 o
  29   3  13      144.57      100.84    176.47 o
 -52   4  13      378.82      288.35    142.26 o
 -50   4  13        2.82       55.19     63.44 o
 -48   4  13      233.39      263.98    109.85 o
 -46   4  13       27.86       66.36     62.20 o
 -44   4  13     3296.62     3505.75    206.58 o
 -42   4  13      107.35       64.48     51.04 o
 -40   4  13     3373.49     3894.61    170.61 o
 -38   4  13       85.31       62.46     43.07 o
 -36   4  13      730.40      746.56     78.59 o
 -34   4  13     2340.32     2626.33    122.54 o
 -32   4  13      112.25       51.90     35.90 o
 -30   4  13     3680.27     3454.01    128.99 o
 -28   4  13       67.36       95.82     39.13 o
 -26   4  13      293.23      243.70     48.35 o
 -24   4  13     2225.36     2371.66    107.35 o
 -22   4  13      555.89      725.15     64.61 o
 -20   4  13       80.48       62.14     34.30 o
 -18   4  13      416.45      427.50     52.94 o
 -16   4  13      970.50     1060.94     75.43 o
 -14   4  13      554.26      497.06     53.87 o
 -12   4  13     8470.60     7974.13    170.32 o
 -10   4  13      200.99      152.99     36.45 o
  -8   4  13    14308.93    14052.73    230.02 o
  -6   4  13      315.73      377.72     45.54 o
  -4   4  13     6934.92     6113.24    178.29 o
  -2   4  13     2565.33     2250.02    103.57 o
   0   4  13      462.60      235.40     52.02 o
   2   4  13       18.23       17.68     43.73 o
   4   4  13      405.86      320.61     88.99 o
   6   4  13    45716.29    45607.10    795.33 o
   8   4  13       95.17      140.57     59.84 o
  10   4  13     5351.13     5713.82    223.22 o
  12   4  13      136.49      175.27     63.32 o
  14   4  13     2060.40     1963.70    152.37 o
  16   4  13       99.85       71.33     57.20 o
  18   4  13       15.74       42.48     64.45 o
  20   4  13     1426.01     1326.76    151.56 o
  22   4  13        6.35       83.90     68.05 o
  24   4  13      671.41      767.62    174.33 o
  26   4  13      668.55      504.04    127.73 o
  28   4  13     1998.83     2276.94    275.75 o
 -49   5  13        0.24        0.00     68.84 o
 -47   5  13      828.88      866.36    120.39 o
 -45   5  13       21.56       50.43     61.05 o
 -43   5  13      797.61      636.03    101.32 o
 -41   5  13     1036.39      962.43    119.69 o
 -39   5  13       28.32        0.00     52.95 o
 -37   5  13     9371.87     9967.24    270.74 o
 -35   5  13      119.38      103.52     46.30 o
 -33   5  13     2933.41     2833.41    125.06 o
 -31   5  13      983.99     1135.78     85.23 o
 -29   5  13     3177.39     3535.86    164.78 o
 -27   5  13      942.09     1005.40     78.16 o
 -25   5  13     1779.48     1518.16     95.43 o
 -23   5  13     3242.47     3194.94    127.03 o
 -21   5  13       37.62       31.96     37.35 o
 -19   5  13     9968.42     9430.44    195.39 o
 -17   5  13     3209.28     3126.53    128.73 o
 -15   5  13    14587.42    14463.15    245.17 o
 -13   5  13      154.24      115.65     38.58 o
 -11   5  13     4379.31     3818.57    126.75 o
  -9   5  13      650.38      712.26     62.78 o
  -7   5  13       81.99       48.84     32.22 o
  -5   5  13     1273.97     1166.67     87.85 o
  -3   5  13      148.49       56.90     50.60 o
  -1   5  13     3417.25     3321.13    196.42 o
   1   5  13     3730.17     3829.61    188.76 o
   3   5  13     8150.75     7999.23    256.52 o
   5   5  13      901.92      827.18    105.16 o
   7   5  13     8211.83     8567.16    272.01 o
   9   5  13       31.15       66.53     58.25 o
  11   5  13      181.71      239.47     72.17 o
  13   5  13     5216.68     5258.25    236.15 o
  15   5  13     1337.14     1398.90    137.58 o
  17   5  13      846.80      668.08    102.57 o
  19   5  13      255.89      200.30     83.86 o
  21   5  13       31.44      108.12     76.19 o
  23   5  13        5.72        0.00     78.38 o
  25   5  13       17.58       94.09     89.34 o
  27   5  13      235.93       93.97    154.70 o
 -48   6  13     1357.08     1627.43    264.60 o
 -46   6  13       56.91      109.10    104.47 o
 -44   6  13      188.64       76.56     70.97 o
 -42   6  13      173.83       97.18     62.67 o
 -40   6  13      303.16      246.21     95.13 o
 -38   6  13      936.96      951.95    226.86 o
 -36   6  13      196.11      149.72     55.59 o
 -34   6  13      799.47      900.86    114.36 o
 -32   6  13     1784.80     2110.07    126.44 o
 -30   6  13      544.78      518.22     64.32 o
 -28   6  13       62.30       19.39     38.58 o
 -26   6  13       16.38       51.43     40.15 o
 -24   6  13     2745.44     3196.16    130.29 o
 -22   6  13      123.35      119.94     51.71 o
 -20   6  13     2118.51     1919.17    104.72 o
 -18   6  13       10.87       44.16     38.16 o
 -16   6  13     2461.73     2900.20    119.94 o
 -14   6  13      475.76      454.17     58.89 o
 -12   6  13        5.66        0.00     31.81 o
 -10   6  13       65.94       35.61     36.59 o
  -8   6  13      580.64      783.40     70.21 o
  -6   6  13       11.34        2.85     40.01 o
  -4   6  13      127.13       98.76     60.05 o
  -2   6  13      462.82      266.72     83.85 o
   0   6  13     1103.41     1314.93    125.19 o
   2   6  13      841.72      917.47    110.65 o
   4   6  13      390.46      263.72    132.60 o
   6   6  13      198.98      139.66     69.00 o
   8   6  13     1227.53     1292.99    151.46 o
  10   6  13     4582.61     4625.57    259.96 o
  12   6  13       93.44       71.02     62.47 o
  14   6  13     4387.56     4935.98    240.76 o
  16   6  13       17.50       21.61     63.04 o
  18   6  13      878.63      524.24    169.04 o
  20   6  13        2.56       58.16     87.17 o
  22   6  13      513.17      580.36    173.61 o
  24   6  13      851.95      703.24    423.42 o
 -45   7  13     1134.10     1323.68    547.18 o
 -43   7  13      161.44      269.27    105.44 o
 -41   7  13      303.67      202.32     72.68 o
 -39   7  13      234.79      162.17     70.52 o
 -37   7  13      115.44      145.68     66.47 o
 -35   7  13     1219.67     1116.09    116.61 o
 -33   7  13       69.31      162.42     54.45 o
 -31   7  13        2.63       21.14     46.23 o
 -29   7  13      948.92      975.51     80.05 o
 -27   7  13     3314.03     3478.97    140.99 o
 -25   7  13     3618.43     3642.68    143.19 o
 -23   7  13       41.87       99.39     41.64 o
 -21   7  13      788.72      905.37     79.06 o
 -19   7  13       92.19       78.71     41.87 o
 -17   7  13     3427.78     3645.45    138.91 o
 -15   7  13      492.20      417.08     72.79 o
 -13   7  13     5784.04     6009.31    177.91 o
 -11   7  13     2678.53     2578.63    125.24 o
  -9   7  13     1544.19     1677.73    115.93 o
  -7   7  13     2966.41     3045.15    204.08 o
  -5   7  13      813.98      577.00     96.20 o
  -3   7  13       55.37      109.19     56.31 o
  -1   7  13     1144.35     1136.46    124.07 o
   1   7  13    17060.80    17544.81    420.25 o
   3   7  13     1080.77     1088.08    120.81 o
   5   7  13     1532.29     1541.06    147.47 o
   7   7  13     1825.87     1813.03    159.81 o
   9   7  13        1.19        0.00     53.59 o
  11   7  13      276.13      279.03     75.78 o
  13   7  13     1555.67     1804.11    184.62 o
  15   7  13       89.47       46.94     79.22 o
  17   7  13       94.58      106.23     80.88 o
  19   7  13        0.22        4.78     79.98 o
  21   7  13      917.28     1017.26    165.87 o
 -42   8  13       47.78      172.49    139.80 o
 -40   8  13        0.41      145.21    111.26 o
 -38   8  13        4.93        0.00     62.19 o
 -36   8  13      746.69      783.11    115.67 o
 -34   8  13      283.46      156.87     67.24 o
 -32   8  13     1091.93     1108.82    138.64 o
 -30   8  13       51.04       98.17     53.44 o
 -28   8  13     1735.58     1858.44    131.10 o
 -26   8  13        4.31        0.00     46.07 o
 -24   8  13      181.65      118.89     64.14 o
 -22   8  13        0.89       45.21     45.87 o
 -20   8  13      222.61      150.84     60.04 o
 -18   8  13      188.15      144.41     48.90 o
 -16   8  13      482.99      356.27     57.64 o
 -14   8  13        2.17       35.41     40.05 o
 -12   8  13      244.25      359.74     72.86 o
 -10   8  13     1253.16     1186.20    141.97 o
  -8   8  13      225.80      280.48     85.23 o
  -6   8  13      158.70      220.63     68.58 o
  -4   8  13      188.37      173.43     67.13 o
  -2   8  13     1367.74     1176.91    129.07 o
   0   8  13       73.78       42.00     54.48 o
   2   8  13      915.23     1120.55    154.46 o
   4   8  13       37.28       37.86     56.48 o
   6   8  13     1252.72     1088.31    157.94 o
   8   8  13     1784.42     1709.26    158.24 o
  10   8  13      938.68      773.69    112.78 o
  12   8  13      826.10      702.97    173.19 o
  14   8  13      294.59      226.16     89.17 o
  16   8  13       75.27       38.01     97.57 o
  18   8  13      666.82      547.94    175.76 o
 -37   9  13       52.03      263.38    118.61 o
 -35   9  13      123.98       23.53    169.60 o
 -33   9  13       51.84        0.00     61.05 o
 -31   9  13       10.62        0.00     61.13 o
 -29   9  13      173.13      100.39     65.43 o
 -27   9  13      204.42      150.48     60.44 o
 -25   9  13      446.51      181.38     65.03 o
 -23   9  13      213.06      149.58     56.94 o
 -21   9  13     1023.36     1116.18     96.12 o
 -19   9  13      550.97      370.74     63.63 o
 -17   9  13       31.82       46.85     49.68 o
 -15   9  13      251.25      188.74     61.51 o
 -13   9  13      794.31      865.53    129.39 o
 -11   9  13      325.19      320.78     83.92 o
  -9   9  13        5.28       27.96     72.82 o
  -7   9  13     1130.02     1182.40    132.46 o
  -5   9  13        2.09       50.42     58.98 o
  -3   9  13     1280.47     1670.55    157.51 o
  -1   9  13      157.10      211.02     74.40 o
   1   9  13      533.82      445.71     95.28 o
   3   9  13      356.46      256.96     85.98 o
   5   9  13      661.66      743.18    111.56 o
   7   9  13      210.76      265.22     80.74 o
   9   9  13       24.56       80.78     72.02 o
  11   9  13      966.91     1112.13    222.31 o
  13   9  13      293.52      201.02    139.57 o
  15   9  13        8.60        0.00     93.15 o
 -32  10  13      130.93      325.78    216.01 o
 -30  10  13       63.38       74.86    103.13 o
 -28  10  13      138.58      235.04     80.27 o
 -26  10  13      524.47      402.54     79.29 o
 -24  10  13        8.64      119.07     77.00 o
 -22  10  13      151.51      193.20     62.52 o
 -20  10  13      912.47     1042.54    117.71 o
 -18  10  13      372.89      352.68     96.46 o
 -16  10  13       63.15       73.43     60.45 o
 -14  10  13      807.87      723.19    131.83 o
 -12  10  13      106.17        9.28     62.24 o
 -10  10  13        0.39       46.82     78.16 o
  -8  10  13      128.02      141.90     89.59 o
  -6  10  13       21.48        9.37     60.60 o
  -4  10  13     2966.27     3217.08    215.09 o
  -2  10  13        0.20        0.00     64.37 o
   0  10  13      225.11      106.05     76.05 o
   2  10  13       48.41       53.21     76.66 o
   4  10  13      559.91      708.84    449.78 o
   6  10  13       35.62      107.09    103.47 o
   8  10  13      212.98      321.12    136.81 o
 -21  11  13      128.15      342.38    104.86 o
 -19  11  13      136.80      277.36    108.53 o
 -17  11  13       19.56      272.63    138.21 o
 -15  11  13      501.68      582.87    144.83 o
 -13  11  13        6.71       68.89    105.64 o
 -11  11  13      706.74      435.21    143.44 o
  -9  11  13        5.30      125.53     84.58 o
  -7  11  13      197.05      214.19    181.21 o
  -5  11  13      104.08      357.26    128.92 o
  -3  11  13      166.08      117.55     96.77 o
  -1  11  13       20.53        0.00    175.33 o
 -52   0  14     1516.73     1208.48    165.30 o
 -50   0  14      248.03      223.05    118.31 o
 -48   0  14     4210.76     3475.54    216.04 o
 -46   0  14        0.01        0.00     57.14 o
 -44   0  14     4229.73     4232.39    229.76 o
 -42   0  14     2624.94     2378.87    180.18 o
 -40   0  14    10862.17    10038.46    324.80 o
 -38   0  14     1652.94     1646.95    153.39 o
 -36   0  14     7383.99     7845.79    276.77 o
 -34   0  14      212.32      189.19     67.12 o
 -32   0  14     6579.01     5976.61    235.40 o
 -30   0  14    11305.11    11285.38    325.35 o
 -28   0  14    22640.87    22485.37    605.15 o
 -26   0  14    37356.09    36546.09    661.74 o
 -24   0  14     1776.57     1779.18    143.69 o
 -22   0  14     7878.19     8414.17    265.07 o
 -20   0  14      389.71      538.37     83.82 o
 -18   0  14     1287.03     1063.06    148.92 o
 -16   0  14      871.05     1079.77    114.22 o
 -14   0  14     9720.55     9311.31    231.84 o
 -12   0  14     1256.40     1380.44    101.71 o
 -10   0  14     2034.40     2298.16    124.76 o
  -8   0  14    35712.93    36065.01    544.23 o
  -6   0  14       74.14      193.19     49.23 o
  -4   0  14    46349.54    45369.96    642.83 o
  -2   0  14       11.17       79.84     38.57 o
   0   0  14     8485.85     8628.90    228.82 o
   2   0  14     4708.86     4486.31    184.61 o
   4   0  14     9562.66     9830.53    331.84 o
   6   0  14    20678.04    20525.64    515.48 o
   8   0  14     2563.86     2260.01    179.08 o
  10   0  14     8117.71     8567.91    319.78 o
  12   0  14       74.74        0.00     93.97 o
  14   0  14     1407.75     1260.53    288.78 o
  16   0  14     1965.00     1471.38    316.28 o
  18   0  14     5138.95     5246.10    545.47 o
  20   0  14     6102.90     6993.65    606.20 o
  22   0  14      349.50      208.56    191.37 o
  24   0  14     9506.71    11203.82    815.91 o
  26   0  14     2298.17     3074.55    498.48 o
  28   0  14      573.52      433.16    222.31 o
 -53   1  14       59.61        0.00     69.98 o
 -51   1  14      880.99      854.80    111.26 o
 -49   1  14      553.15      568.59     72.25 o
 -47   1  14     1203.13     1164.16     94.39 o
 -45   1  14       22.08      118.54     48.35 o
 -43   1  14      287.05      430.02     66.76 o
 -41   1  14      142.66       99.96     47.77 o
 -39   1  14      421.26      355.73     68.87 o
 -37   1  14      625.14      659.63     73.30 o
 -35   1  14       83.49       92.27     45.93 o
 -33   1  14      434.92      421.07     61.77 o
 -31   1  14      664.76      774.80     75.70 o
 -29   1  14    17235.21    17492.61    273.36 o
 -27   1  14     3649.74     3638.66    125.13 o
 -25   1  14     1561.15     1673.41     91.97 o
 -23   1  14       31.53       54.47     32.56 o
 -21   1  14      294.71      173.25     40.74 o
 -19   1  14     1854.34     1421.11     81.66 o
 -17   1  14      459.62      488.17     50.67 o
 -15   1  14     6228.08     6312.73    145.79 o
 -13   1  14       50.70       51.23     28.26 o
 -11   1  14     5214.00     5079.19    129.54 o
  -9   1  14      616.91      713.25     59.75 o
  -7   1  14      387.84      289.83     41.70 o
  -5   1  14     2531.88     2390.35     92.51 o
  -3   1  14        1.65       64.31     27.68 o
  -1   1  14    15624.53    15523.93    225.08 o
   1   1  14     6957.78     7199.72    167.42 o
   3   1  14     8057.97     7914.84    155.95 o
   5   1  14    15613.88    16391.12    291.28 o
   7   1  14     1523.80     1501.02     95.89 o
   9   1  14     7908.94     8275.67    277.82 o
  11   1  14      367.47      375.40     85.69 o
  13   1  14     9397.73     9825.81    316.40 o
  15   1  14      247.30      215.36    108.60 o
  17   1  14     6966.97     6836.90    413.86 o
  19   1  14       63.03       15.46     99.04 o
  21   1  14     1817.11     2330.30    291.97 o
  23   1  14       50.16       68.13    112.87 o
  25   1  14       40.01        0.00    101.63 o
  27   1  14       41.12        0.00    128.34 o
 -52   2  14      473.83      553.74    111.60 o
 -50   2  14       81.53        0.00     64.11 o
 -48   2  14      438.93      571.94     95.58 o
 -46   2  14      228.95      274.74     65.73 o
 -44   2  14     1327.14     1293.58    101.03 o
 -42   2  14      233.99      269.58     54.51 o
 -40   2  14      236.16      157.56     51.28 o
 -38   2  14      707.28      746.91     76.99 o
 -36   2  14      958.91      895.47     82.78 o
 -34   2  14     7515.92     7473.54    190.58 o
 -32   2  14      883.89     1105.99     80.85 o
 -30   2  14       72.19       65.53     39.00 o
 -28   2  14     6581.74     6533.39    159.25 o
 -26   2  14      533.18      519.32     64.76 o
 -24   2  14      384.70      403.09     53.49 o
 -22   2  14     2163.83     2264.62    101.93 o
 -20   2  14     2865.13     3249.01    121.67 o
 -18   2  14     1429.65     1604.47     87.93 o
 -16   2  14    12073.52    11614.67    207.28 o
 -14   2  14      297.07      457.31     49.78 o
 -12   2  14     6484.87     6771.72    152.75 o
 -10   2  14     4117.41     4313.35    121.79 o
  -8   2  14     1970.64     1745.19     86.89 o
  -6   2  14     7059.69     6709.10    150.80 o
  -4   2  14     5361.55     5653.95    161.34 o
  -2   2  14     9396.83     9309.58    193.38 o
   0   2  14    17106.84    16044.93    246.51 o
   2   2  14       27.05       56.22     30.66 o
   4   2  14    22293.95    22169.17    385.17 o
   6   2  14    14027.04    13639.78    292.06 o
   8   2  14     2891.30     2696.26    153.50 o
  10   2  14      227.50      243.24     56.74 o
  12   2  14      997.66      785.60    113.86 o
  14   2  14     8408.39     8186.28    372.82 o
  16   2  14      435.06      363.67     85.08 o
  18   2  14     3130.65     3199.84    266.95 o
  20   2  14        3.87        0.00     74.72 o
  22   2  14      329.10      139.37    119.23 o
  24   2  14       58.41      122.55    114.92 o
  26   2  14        3.05       79.58    108.76 o
  28   2  14      417.28      458.37    228.04 o
 -53   3  14        2.35        0.00    201.11 o
 -51   3  14        0.70       42.81     74.30 o
 -49   3  14        1.37        0.00     67.53 o
 -47   3  14       30.93       48.90     72.41 o
 -45   3  14     2137.56     2094.06    195.00 o
 -43   3  14     1249.15     1334.27    102.40 o
 -41   3  14     2256.14     2426.58    136.45 o
 -39   3  14     2228.66     2233.97    123.94 o
 -37   3  14     2641.84     2738.36    125.11 o
 -35   3  14       51.31       53.29     44.69 o
 -33   3  14      519.12      343.32     66.06 o
 -31   3  14     7123.72     7527.89    179.17 o
 -29   3  14     6402.96     5528.18    151.41 o
 -27   3  14        8.11       41.96     35.97 o
 -25   3  14      254.27      331.50     52.50 o
 -23   3  14     4983.93     5238.71    142.66 o
 -21   3  14     6025.60     5428.80    182.83 o
 -19   3  14      808.54      660.59     66.83 o
 -17   3  14        1.84        0.00     28.30 o
 -15   3  14      102.70      102.35     34.90 o
 -13   3  14     5537.64     5087.39    134.49 o
 -11   3  14      295.08      262.89     39.76 o
  -9   3  14     7891.95     8065.70    170.07 o
  -7   3  14      658.88      685.53     60.18 o
  -5   3  14     2593.05     2289.49     98.75 o
  -3   3  14       60.43       47.91     26.11 o
  -1   3  14      582.62      431.02     79.59 o
   1   3  14      388.69      229.52     67.21 o
   3   3  14     2472.58     2721.67    265.49 o
   5   3  14      775.67      466.32     80.73 o
   7   3  14      922.40      787.74     98.89 o
   9   3  14     3499.20     3880.29    187.86 o
  11   3  14      234.30      203.53     63.07 o
  13   3  14     4191.05     4135.04    197.99 o
  15   3  14        7.00      102.51     70.62 o
  17   3  14      268.12      518.98    133.31 o
  19   3  14     1578.21     1555.54    161.73 o
  21   3  14       48.07       21.83     82.39 o
  23   3  14        7.66        0.00     79.48 o
  25   3  14      132.43      341.17    140.38 o
  27   3  14       18.65      158.14    151.26 o
 -50   4  14      124.32        0.00    114.56 o
 -48   4  14       24.62       46.78     73.98 o
 -46   4  14        4.42       70.80     71.90 o
 -44   4  14      237.32      235.28     70.57 o
 -42   4  14        0.12        0.00     42.62 o
 -40   4  14        4.00        5.99     39.54 o
 -38   4  14      490.50      495.23     65.71 o
 -36   4  14       36.07       17.13     41.87 o
 -34   4  14       52.29      145.08     46.92 o
 -32   4  14     3053.12     3087.25    128.41 o
 -30   4  14     1375.87     1324.77     91.05 o
 -28   4  14      248.92      259.37     50.26 o
 -26   4  14      342.81      326.56     53.47 o
 -24   4  14      237.14      246.01     46.65 o
 -22   4  14     1963.81     1973.09    120.46 o
 -20   4  14     1704.64     1847.93    100.02 o
 -18   4  14      265.23      147.69     40.27 o
 -16   4  14      103.16      136.96     38.43 o
 -14   4  14     2873.57     3333.99    122.40 o
 -12   4  14      140.24      182.16     41.54 o
 -10   4  14      665.11      400.65     49.71 o
  -8   4  14       20.93       27.66     29.73 o
  -6   4  14      515.76      369.92     71.38 o
  -4   4  14      208.58      171.94     36.98 o
  -2   4  14     3235.68     3386.74    164.76 o
   0   4  14     3199.47     3384.21    176.92 o
   2   4  14      462.30      250.30     65.70 o
   4   4  14    22416.00    22625.66    522.69 o
   6   4  14     1225.97     1042.64    160.53 o
   8   4  14      141.47       54.68     60.77 o
  10   4  14        9.60       42.26     53.68 o
  12   4  14      597.89      482.76     93.87 o
  14   4  14     1990.35     1638.20    163.56 o
  16   4  14      328.06      344.97     90.88 o
  18   4  14       77.08       57.05     66.32 o
  20   4  14       42.01        0.00     69.70 o
  22   4  14     1441.58     1548.52    193.04 o
  24   4  14        5.88        0.00    126.05 o
  26   4  14        3.17        0.00    143.24 o
 -49   5  14        6.80        0.00     80.99 o
 -47   5  14        1.46        0.00     68.72 o
 -45   5  14      782.98      720.98    124.32 o
 -43   5  14       92.56       11.21     62.20 o
 -41   5  14      631.50      667.52     97.46 o
 -39   5  14      129.02      202.60     58.85 o
 -37   5  14     1615.98     1454.08    103.57 o
 -35   5  14      330.63      366.41     61.53 o
 -33   5  14      169.87      164.18     47.25 o
 -31   5  14      918.97      945.64     95.92 o
 -29   5  14      642.53      467.52     66.04 o
 -27   5  14     2109.06     1975.66    107.65 o
 -25   5  14     1849.45     1758.11    102.17 o
 -23   5  14      224.11      335.78     55.33 o
 -21   5  14      716.44      752.59     71.45 o
 -19   5  14      511.86      496.42     60.61 o
 -17   5  14        7.06       38.30     36.35 o
 -15   5  14      574.33      391.62     70.46 o
 -13   5  14      993.50     1084.40     80.13 o
 -11   5  14      506.87      378.33     51.59 o
  -9   5  14      199.35      127.37     37.66 o
  -7   5  14     1126.16      882.57     70.70 o
  -5   5  14        1.05       49.88     33.16 o
  -3   5  14       23.96       16.86     42.16 o
  -1   5  14      760.88      618.34     92.89 o
   1   5  14        5.66        0.00     44.16 o
   3   5  14      106.02      212.92     68.77 o
   5   5  14      490.93      363.03    106.75 o
   7   5  14     5491.75     5651.11    233.94 o
   9   5  14      589.82      794.55    112.69 o
  11   5  14     1390.91     1323.92    135.94 o
  13   5  14      224.03      145.92     62.58 o
  15   5  14       96.75       18.51     53.06 o
  17   5  14      371.92      112.43     94.53 o
  19   5  14      839.04     1078.76    146.12 o
  21   5  14      337.35      238.48     90.98 o
  23   5  14      806.91      846.16    185.74 o
  25   5  14       33.84       30.65     95.57 o
 -46   6  14      537.30      534.03    130.36 o
 -44   6  14      103.36       47.64     83.53 o
 -42   6  14      483.87      392.12     88.13 o
 -40   6  14      127.32       37.81     56.45 o
 -38   6  14      540.98      373.90     73.43 o
 -36   6  14       19.04       11.38     50.02 o
 -34   6  14      727.81      727.72     88.52 o
 -32   6  14      131.47      215.51     51.32 o
 -30   6  14     1965.47     2430.82    122.65 o
 -28   6  14     1274.76     1339.89    111.77 o
 -26   6  14     1057.03     1019.46     84.22 o
 -24   6  14      170.06      171.28     64.03 o
 -22   6  14      679.72      771.90     81.18 o
 -20   6  14        3.75       39.60     39.81 o
 -18   6  14      105.03       64.47     42.13 o
 -16   6  14     1372.22     1527.60     97.18 o
 -14   6  14     5797.50     6237.73    166.01 o
 -12   6  14      473.32      414.77     57.72 o
 -10   6  14     2918.61     2963.97    142.73 o
  -8   6  14     3181.73     2871.40    145.31 o
  -6   6  14        0.13       94.00     52.89 o
  -4   6  14     1443.25     1424.07    133.81 o
  -2   6  14        6.52        0.00     48.76 o
   0   6  14     2769.79     2610.00    219.53 o
   2   6  14       24.96       56.73     75.23 o
   4   6  14     4422.83     4734.60    227.23 o
   6   6  14       51.67      101.67     66.47 o
   8   6  14      635.81      467.04     92.36 o
  10   6  14       91.42       29.44     55.92 o
  12   6  14     1336.66     1350.85    136.19 o
  14   6  14     2432.12     2821.76    196.49 o
  16   6  14      778.15      543.00     96.52 o
  18   6  14     2439.61     2067.18    189.89 o
  20   6  14      804.04     1180.48    323.81 o
  22   6  14     1039.15     1452.38    236.99 o
 -45   7  14      274.41      239.06    144.68 o
 -43   7  14      578.28     1036.23    173.01 o
 -41   7  14     1230.42     1339.39    232.92 o
 -39   7  14       45.13       42.12     60.56 o
 -37   7  14      181.90      282.92     76.80 o
 -35   7  14       40.19       47.78     49.86 o
 -33   7  14        8.14       13.03     45.14 o
 -31   7  14       11.13       48.91     49.08 o
 -29   7  14     1018.60     1042.19     89.92 o
 -27   7  14     4637.30     4511.42    160.73 o
 -25   7  14     1983.66     2221.10    120.80 o
 -23   7  14      406.53      333.72     57.52 o
 -21   7  14     1220.47     1311.84     95.10 o
 -19   7  14      885.27      747.89     75.87 o
 -17   7  14     1126.72     1340.23     94.89 o
 -15   7  14     2589.42     2549.78    156.80 o
 -13   7  14      700.54      735.16     72.19 o
 -11   7  14     4497.46     4897.72    179.69 o
  -9   7  14     2849.72     2641.40    238.18 o
  -7   7  14     3795.10     3525.96    212.81 o
  -5   7  14     2632.03     2651.49    180.23 o
  -3   7  14     1894.81     1547.47    211.22 o
  -1   7  14    14325.87    14026.44    375.50 o
   1   7  14     1516.48     1896.91    168.64 o
   3   7  14       58.56       48.42     67.92 o
   5   7  14      315.26      485.43     92.31 o
   7   7  14     2689.33     2612.86    190.80 o
   9   7  14      250.09      302.73    104.72 o
  11   7  14      119.77       46.63     78.19 o
  13   7  14      386.84      338.51     92.34 o
  15   7  14       26.26        0.00     61.39 o
  17   7  14     1263.35     1270.71    184.98 o
  19   7  14      173.35        0.00     97.80 o
 -40   8  14     1122.03     1490.09    249.76 o
 -38   8  14       64.61       79.14     99.14 o
 -36   8  14      544.45      524.71    122.72 o
 -34   8  14      988.66     1035.35    115.82 o
 -32   8  14      231.58      130.33     54.95 o
 -30   8  14      260.17      284.73     66.73 o
 -28   8  14     1669.15     1615.05    132.64 o
 -26   8  14      753.38      768.58     88.96 o
 -24   8  14     1178.74     1274.55     96.53 o
 -22   8  14     4012.73     4361.80    160.54 o
 -20   8  14      434.48      453.43     63.07 o
 -18   8  14      863.32      777.62     77.55 o
 -16   8  14       41.17       62.71     42.83 o
 -14   8  14      517.65      514.87     80.05 o
 -12   8  14     3163.59     3641.85    211.86 o
 -10   8  14      291.61      189.55     83.35 o
  -8   8  14     4233.27     4672.87    232.14 o
  -6   8  14      307.58      407.81     97.46 o
  -4   8  14     2002.16     2160.67    170.22 o
  -2   8  14       61.62      104.40     57.52 o
   0   8  14       62.25      131.93     68.01 o
   2   8  14      297.53      233.38     73.34 o
   4   8  14      143.77      240.73     78.52 o
   6   8  14     2351.34     2394.29    188.39 o
   8   8  14      169.77      108.00     75.39 o
  10   8  14     6604.45     7286.48    334.40 o
  12   8  14     1173.49     1167.11    214.60 o
  14   8  14       31.74       30.05    108.80 o
  16   8  14        3.92        0.00    102.69 o
 -35   9  14        0.40      119.89    232.05 o
 -33   9  14     2875.33     3147.93    340.94 o
 -31   9  14      257.42      353.98     75.34 o
 -29   9  14     2900.07     3287.44    176.40 o
 -27   9  14       73.95       86.18     55.94 o
 -25   9  14     2705.21     2532.94    168.30 o
 -23   9  14       31.24       68.79     49.29 o
 -21   9  14        2.18       48.68     46.05 o
 -19   9  14     1821.12     1894.31    117.85 o
 -17   9  14     1089.54     1153.82    107.67 o
 -15   9  14      607.61      688.38    100.65 o
 -13   9  14       80.98       45.90     69.41 o
 -11   9  14      894.14     1075.21    149.03 o
  -9   9  14      301.90      301.23     84.88 o
  -7   9  14      647.65      310.59     93.33 o
  -5   9  14     3566.76     3436.20    218.09 o
  -3   9  14        7.99       80.50     62.53 o
  -1   9  14     3281.39     3436.16    219.87 o
   1   9  14        1.49       33.27     62.15 o
   3   9  14     1556.04     1427.03    154.47 o
   5   9  14      256.08      373.48     95.85 o
   7   9  14       24.83       94.31    113.35 o
   9   9  14       35.35        0.00     93.83 o
  11   9  14       75.66       90.69    117.65 o
 -30  10  14     1654.98     2135.88    285.48 o
 -28  10  14       28.39      209.28     76.20 o
 -26  10  14      815.62      917.80    105.54 o
 -24  10  14      259.32      276.99     73.07 o
 -22  10  14      391.09      395.51     90.20 o
 -20  10  14       92.21      129.06     73.16 o
 -18  10  14      728.57      843.97    108.57 o
 -16  10  14      416.78      403.99    128.29 o
 -14  10  14       76.35      107.01     81.22 o
 -12  10  14     1001.94     1236.60    166.06 o
 -10  10  14       28.50       17.59     67.03 o
  -8  10  14      617.76      506.90    113.66 o
  -6  10  14      742.77      815.58    125.36 o
  -4  10  14     1960.01     1906.85    216.35 o
  -2  10  14       16.48      120.30     79.78 o
   0  10  14       79.65      167.11    112.41 o
   2  10  14      771.26      753.26    327.16 o
   4  10  14      180.52      140.05    114.92 o
 -15  11  14      142.23      173.21    102.04 o
 -13  11  14      141.49       29.31    163.30 o
 -11  11  14      256.40       99.79    289.92 o
 -53   1  15        6.50        0.00     68.23 o
 -51   1  15      139.13        0.00     54.17 o
 -49   1  15        0.05        4.12     45.34 o
 -47   1  15      144.43      130.57     53.27 o
 -45   1  15       68.49        0.00     44.30 o
 -43   1  15      215.64      170.19     50.80 o
 -41   1  15      913.68      823.10     85.30 o
 -39   1  15        3.91       17.34     45.02 o
 -37   1  15      415.08      459.94     67.96 o
 -35   1  15     3209.40     3180.03    139.03 o
 -33   1  15     1213.25     1408.84    102.09 o
 -31   1  15     1987.77     1861.32    111.11 o
 -29   1  15     1607.65     1620.81    105.75 o
 -27   1  15     2069.03     1568.52    101.57 o
 -25   1  15       21.77       25.26     34.86 o
 -23   1  15      198.29      237.04     49.16 o
 -21   1  15     4001.28     4474.69    134.34 o
 -19   1  15      257.03      246.67     41.80 o
 -17   1  15    10341.33    10483.59    198.35 o
 -15   1  15        2.64        4.08     28.34 o
 -13   1  15     3093.71     3717.02    122.46 o
 -11   1  15       27.52       14.71     29.34 o
  -9   1  15     1241.86     1434.70     82.62 o
  -7   1  15      740.03      893.50     69.56 o
  -5   1  15     4509.26     4400.80    127.23 o
  -3   1  15     6744.60     6923.85    157.43 o
  -1   1  15      792.93      744.52     62.51 o
   1   1  15       12.01       62.47     29.75 o
   3   1  15    12662.84    13085.02    250.31 o
   5   1  15       57.10       77.84     36.68 o
   7   1  15     8573.65     8746.50    211.25 o
   9   1  15      493.08      410.15    152.31 o
  11   1  15     2171.28     2174.12    171.86 o
  13   1  15      864.05      834.29    112.33 o
  15   1  15      543.50      473.38    144.15 o
  17   1  15      870.80      815.06    194.72 o
  19   1  15       19.09      187.17    128.34 o
  21   1  15      153.93      168.11    141.13 o
  23   1  15      693.05      684.25    188.77 o
  25   1  15        1.89        0.00    110.13 o
 -52   2  15       27.25        0.00     67.74 o
 -50   2  15       68.07        0.00     75.70 o
 -48   2  15      637.13      523.74     77.50 o
 -46   2  15      265.85      226.50     57.69 o
 -44   2  15      709.66      607.14     76.52 o
 -42   2  15      451.49      339.72     63.09 o
 -40   2  15      159.92      116.75     46.49 o
 -38   2  15      298.13      351.04     61.91 o
 -36   2  15     3543.85     3513.55    163.81 o
 -34   2  15     8182.73     8325.85    252.46 o
 -32   2  15        6.38        0.00     39.08 o
 -30   2  15       39.57       72.26     40.93 o
 -28   2  15      687.99      622.71     63.93 o
 -26   2  15      244.30      319.33     52.49 o
 -24   2  15     3907.18     4149.55    135.60 o
 -22   2  15        3.55        0.00     30.83 o
 -20   2  15     1852.50     1856.94     97.51 o
 -18   2  15        3.36       32.05     35.11 o
 -16   2  15     1403.32     1703.22     92.16 o
 -14   2  15     3664.95     3585.26    130.91 o
 -12   2  15     6430.62     6523.94    155.04 o
 -10   2  15     5724.16     5249.44    137.75 o
  -8   2  15      393.99      329.66     46.59 o
  -6   2  15       27.15       60.83     29.48 o
  -4   2  15        4.05        0.00     28.80 o
  -2   2  15     4001.05     3731.19    133.46 o
   0   2  15     1161.77     1208.59     84.86 o
   2   2  15    12849.48    12402.31    255.11 o
   4   2  15     7054.15     6832.09    225.25 o
   6   2  15     3559.36     3601.41    178.27 o
   8   2  15     7060.60     7685.90    245.48 o
  10   2  15     2754.20     2875.24    286.82 o
  12   2  15      204.47      443.46    127.20 o
  14   2  15       34.02       76.49     81.61 o
  16   2  15     1206.68     1486.30    252.68 o
  18   2  15     1695.55     1722.51    202.93 o
  20   2  15      983.62     1000.00    212.00 o
  22   2  15     2660.73     3327.75    458.37 o
  24   2  15      618.74      461.26    170.64 o
  26   2  15       11.96        0.00    143.24 o
 -51   3  15       85.69      107.05    148.13 o
 -49   3  15      152.82      128.82     80.40 o
 -47   3  15      632.84      790.53    110.44 o
 -45   3  15     1657.76     1706.42    139.56 o
 -43   3  15     1193.53     1089.36     94.52 o
 -41   3  15     1550.94     1749.50    117.29 o
 -39   3  15      821.20      712.44     78.44 o
 -37   3  15     2463.21     2316.04    126.71 o
 -35   3  15      276.23      214.83     52.91 o
 -33   3  15     2894.80     3320.58    135.20 o
 -31   3  15      258.77      287.83     53.35 o
 -29   3  15     4503.21     4501.65    147.36 o
 -27   3  15      720.03      851.61     81.20 o
 -25   3  15        6.26        0.00     34.06 o
 -23   3  15      423.12      415.14     59.36 o
 -21   3  15     1757.65     2094.34    106.26 o
 -19   3  15       10.23        0.00     29.74 o
 -17   3  15     1021.78      965.88     73.61 o
 -15   3  15     1249.35     1217.54     81.37 o
 -13   3  15     1401.47     1222.86     80.36 o
 -11   3  15     5763.91     5444.02    143.60 o
  -9   3  15        5.07       15.46     30.77 o
  -7   3  15     7587.04     7391.65    172.94 o
  -5   3  15     6353.93     6573.63    156.59 o
  -3   3  15      176.84      208.62     41.86 o
  -1   3  15     9659.68     8616.15    210.07 o
   1   3  15      197.36      133.52     62.39 o
   3   3  15    14585.39    15932.47    371.24 o
   5   3  15        7.76       58.86     53.58 o
   7   3  15     3780.45     4056.53    221.10 o
   9   3  15      614.97      554.95     90.86 o
  11   3  15       13.59       51.56     53.81 o
  13   3  15       17.98       50.60     76.74 o
  15   3  15       65.78       16.06     69.32 o
  17   3  15      108.04      155.52     84.88 o
  19   3  15      240.37      329.88    147.75 o
  21   3  15      434.92      241.62    132.40 o
  23   3  15       93.03        0.00    186.79 o
 -50   4  15      444.22      278.96    144.54 o
 -48   4  15      112.11      115.38     94.93 o
 -46   4  15       26.03       12.57     73.15 o
 -44   4  15      908.30      751.42    101.08 o
 -42   4  15      913.13     1051.08    120.99 o
 -40   4  15     4697.02     4732.54    174.78 o
 -38   4  15     3565.48     3440.36    153.27 o
 -36   4  15     4432.90     4784.59    162.75 o
 -34   4  15     1599.59     1768.14    107.58 o
 -32   4  15        4.94       12.32     39.88 o
 -30   4  15     2192.20     2325.19    117.79 o
 -28   4  15      360.16      356.25     63.65 o
 -26   4  15     5436.40     5721.44    161.71 o
 -24   4  15     6894.59     7111.04    175.78 o
 -22   4  15     7128.03     7049.80    173.77 o
 -20   4  15      787.89      721.92     69.74 o
 -18   4  15     1851.67     1766.13     97.73 o
 -16   4  15      193.57      161.09     41.49 o
 -14   4  15      206.64      244.95     43.99 o
 -12   4  15      387.90      380.93     70.88 o
 -10   4  15     1164.85     1031.78     79.79 o
  -8   4  15     5661.18     6423.90    157.99 o
  -6   4  15      217.02      171.12     39.82 o
  -4   4  15     6341.21     6567.99    186.18 o
  -2   4  15     3056.65     3659.38    188.65 o
   0   4  15     5857.62     5994.84    252.78 o
   2   4  15    14499.79    15006.98    593.96 o
   4   4  15      887.23     1009.18    122.20 o
   6   4  15     8540.82     8874.54    279.07 o
   8   4  15        1.51        8.18     51.37 o
  10   4  15     9312.53     9346.45    292.70 o
  12   4  15      342.11      346.52     79.95 o
  14   4  15     1805.89     2200.53    254.39 o
  16   4  15        8.81       54.56     76.19 o
  18   4  15       41.33        0.00     71.98 o
  20   4  15      468.46      176.71    143.21 o
  22   4  15      301.89      559.22    207.41 o
  24   4  15     6689.25     8640.36    644.02 o
 -49   5  15      348.22      386.87    197.67 o
 -47   5  15      472.75      209.49    128.73 o
 -45   5  15      708.34      653.47    107.19 o
 -43   5  15      392.46      288.43     72.58 o
 -41   5  15      783.97      626.27     82.21 o
 -39   5  15       26.45        0.00     45.73 o
 -37   5  15      172.55      161.90     49.59 o
 -35   5  15       66.86      164.25     50.08 o
 -33   5  15     2018.66     2035.86    117.22 o
 -31   5  15      565.14      771.66     73.92 o
 -29   5  15     5914.92     5951.40    190.26 o
 -27   5  15      377.87      270.93     60.07 o
 -25   5  15     1240.31     1232.35     90.82 o
 -23   5  15      436.41      481.32     63.34 o
 -21   5  15      230.29      234.87     52.02 o
 -19   5  15     8577.38     8606.29    195.64 o
 -17   5  15      242.99      236.59     47.95 o
 -15   5  15    10017.95    10544.91    215.82 o
 -13   5  15      582.03      560.15     61.44 o
 -11   5  15     5159.88     4859.66    145.90 o
  -9   5  15     1160.12     1220.98     83.15 o
  -7   5  15       37.16      135.91     41.56 o
  -5   5  15     1143.53     1154.18    117.93 o
  -3   5  15      321.89      229.31     73.67 o
  -1   5  15     4576.98     4630.95    217.05 o
   1   5  15     1166.10     1408.39    134.34 o
   3   5  15    12149.28    12797.39    348.72 o
   5   5  15      568.10      581.08     94.07 o
   7   5  15     4505.86     4773.85    228.77 o
   9   5  15     2059.59     1932.58    179.51 o
  11   5  15     1132.04      975.65    130.33 o
  13   5  15     3685.76     3586.17    266.78 o
  15   5  15       36.36        0.00     66.02 o
  17   5  15     2590.65     2326.39    204.18 o
  19   5  15        9.49        0.00     73.60 o
  21   5  15      600.03      201.80    127.59 o
 -46   6  15      118.04      104.03     87.12 o
 -44   6  15       45.95        0.00     82.56 o
 -42   6  15       67.09       33.92     66.21 o
 -40   6  15      230.14      143.38     72.28 o
 -38   6  15       11.00        0.00     47.27 o
 -36   6  15     1685.15     1851.83    134.90 o
 -34   6  15      177.66      154.61     49.76 o
 -32   6  15      410.82      563.35     69.07 o
 -30   6  15     1597.77     1857.45    113.97 o
 -28   6  15       77.15      110.12     46.60 o
 -26   6  15     2949.56     2609.01    127.85 o
 -24   6  15     1098.12      929.71     82.99 o
 -22   6  15     1543.93     1677.39    104.07 o
 -20   6  15     4079.85     4172.78    150.62 o
 -18   6  15     1571.71     1603.14    101.46 o
 -16   6  15     3187.83     3538.53    139.30 o
 -14   6  15      419.95      326.74     53.49 o
 -12   6  15      877.92      721.98     77.48 o
 -10   6  15     1595.40     1475.93    102.73 o
  -8   6  15      233.21      270.08     71.26 o
  -6   6  15     1476.00     1456.81    152.20 o
  -4   6  15      389.33      447.46     85.82 o
  -2   6  15     1697.17     1937.32    229.03 o
   0   6  15       61.36       60.78     55.38 o
   2   6  15     1126.03     1066.24    120.94 o
   4   6  15      312.69      530.40    105.20 o
   6   6  15     2635.57     2890.66    219.41 o
   8   6  15     1240.25     1255.32    136.39 o
  10   6  15      724.04      530.51    103.61 o
  12   6  15       69.59        0.00     60.65 o
  14   6  15      919.34      891.02    122.22 o
  16   6  15     1181.02     1207.85    138.78 o
  18   6  15     2405.19     2335.81    288.41 o
  20   6  15     3330.63     3862.60    354.73 o
 -43   7  15       55.81      134.34    115.08 o
 -41   7  15      501.88      351.66    114.99 o
 -39   7  15      227.48      249.54     87.99 o
 -37   7  15      382.76      496.56     89.65 o
 -35   7  15      999.93     1118.68    109.17 o
 -33   7  15      203.58      159.22     58.88 o
 -31   7  15      581.41      848.67     82.63 o
 -29   7  15      473.87      461.63     82.93 o
 -27   7  15       10.09       61.04     43.20 o
 -25   7  15      448.01      439.70     64.43 o
 -23   7  15     1534.67     1625.15    107.55 o
 -21   7  15      990.60     1080.11     89.70 o
 -19   7  15     1377.52     1579.91    104.93 o
 -17   7  15     2591.81     2854.09    132.64 o
 -15   7  15        1.33        0.00     44.40 o
 -13   7  15      313.74      267.14     59.14 o
 -11   7  15      328.02      225.68     75.45 o
  -9   7  15       33.48       71.30     67.76 o
  -7   7  15     1117.36     1112.07    139.23 o
  -5   7  15      921.64      773.56    110.23 o
  -3   7  15      138.82      179.27     69.89 o
  -1   7  15     2461.58     1908.64    163.86 o
   1   7  15     1802.04     1719.27    178.30 o
   3   7  15       40.26       78.08     61.22 o
   5   7  15      122.07       53.00     61.09 o
   7   7  15      467.14      488.98     94.57 o
   9   7  15     1115.48     1328.86    146.22 o
  11   7  15     2911.46     3796.27    233.40 o
  13   7  15      535.82      332.23    123.58 o
  15   7  15     2569.51     3179.02    275.46 o
  17   7  15       11.67        0.00     92.17 o
 -40   8  15        1.16        0.00     95.62 o
 -38   8  15      100.99      249.51    123.46 o
 -36   8  15       37.08      146.69     94.73 o
 -34   8  15       85.29       98.48     58.41 o
 -32   8  15      397.47      334.34     71.23 o
 -30   8  15      225.25      157.47     63.67 o
 -28   8  15      203.59      222.85     53.95 o
 -26   8  15       49.54        0.00     42.46 o
 -24   8  15        3.50       21.70     41.29 o
 -22   8  15      126.99       73.14     49.94 o
 -20   8  15        0.31       36.27     43.72 o
 -18   8  15       27.66       80.95     45.19 o
 -16   8  15     2168.27     2318.12    135.15 o
 -14   8  15        0.56        0.00     65.66 o
 -12   8  15        0.52        0.00     60.85 o
 -10   8  15      217.14      176.01     79.07 o
  -8   8  15       27.36       49.32     73.60 o
  -6   8  15      531.94      326.84     85.46 o
  -4   8  15      225.29      212.67     69.89 o
  -2   8  15     1508.44     1651.90    179.31 o
   0   8  15       53.01        0.00     56.78 o
   2   8  15       23.70        0.00     56.69 o
   4   8  15     1038.74     1272.45    140.37 o
   6   8  15      892.86      970.82    128.99 o
   8   8  15        0.02        0.00    157.54 o
  10   8  15        1.02        0.00    113.39 o
  12   8  15       88.02       97.66    118.36 o
 -33   9  15      103.29      118.20    138.60 o
 -31   9  15      259.63      242.85     77.32 o
 -29   9  15      727.95      614.03    114.50 o
 -27   9  15     1005.28     1091.10    108.07 o
 -25   9  15     1806.19     1888.22    127.15 o
 -23   9  15      431.34      462.78     69.65 o
 -21   9  15     1778.51     1717.54    186.00 o
 -19   9  15       95.45      232.64     60.73 o
 -17   9  15      253.67       92.78     93.19 o
 -15   9  15      655.12      640.47    108.39 o
 -13   9  15       27.90       74.40     74.74 o
 -11   9  15       17.28        0.00     74.95 o
  -9   9  15       18.88        0.00     69.54 o
  -7   9  15     1950.98     2245.60    211.70 o
  -5   9  15       71.89       20.48     68.98 o
  -3   9  15     1431.74     1562.09    173.33 o
  -1   9  15       46.99       23.20     61.81 o
   1   9  15      342.28      158.11    112.99 o
   3   9  15       75.45      233.23    127.20 o
   5   9  15      121.29      117.76    110.69 o
   7   9  15      371.98      352.56    131.49 o
 -26  10  15      231.92      227.84     76.86 o
 -24  10  15       27.23      109.65     71.93 o
 -22  10  15       16.79        0.00     58.67 o
 -20  10  15      143.78      337.77     88.25 o
 -18  10  15       12.22        0.00     71.87 o
 -16  10  15      371.48      552.50    141.25 o
 -14  10  15        0.89        0.00    105.33 o
 -12  10  15       60.70       13.80     95.68 o
 -10  10  15        0.82        0.00     89.82 o
  -8  10  15        0.45       78.36     87.99 o
  -6  10  15       18.26        0.00    111.51 o
  -4  10  15      190.96      120.32    160.43 o
  -2  10  15      449.36      437.52    143.38 o
   0  10  15      616.48      672.21    287.06 o
 -52   0  16       42.21        0.00    114.85 o
 -50   0  16     1740.74     1467.86    162.11 o
 -48   0  16     1198.86      879.90    125.57 o
 -46   0  16      856.94      894.52    181.11 o
 -44   0  16      803.07      280.83    103.71 o
 -42   0  16       58.66      117.14     75.85 o
 -40   0  16       68.19       78.07     67.15 o
 -38   0  16      538.02      642.17    123.35 o
 -36   0  16     7432.63     7551.04    286.14 o
 -34   0  16       86.02      121.26     71.66 o
 -32   0  16     2211.65     2188.55    220.48 o
 -30   0  16     7326.22     7284.92    354.79 o
 -28   0  16     2016.09     1657.46    154.63 o
 -26   0  16     1704.65     1265.95    135.07 o
 -24   0  16     6304.83     6024.19    284.66 o
 -22   0  16     9969.48    10622.81    429.87 o
 -20   0  16     7312.99     8123.80    272.89 o
 -18   0  16     9027.96     9087.70    288.31 o
 -16   0  16      328.20      473.88    147.70 o
 -14   0  16        3.14      105.37     50.37 o
 -12   0  16     2451.10     2964.67    174.77 o
 -10   0  16     3921.50     3549.30    294.75 o
  -8   0  16     2978.44     3439.88    184.04 o
  -6   0  16     1888.43     1949.32    147.04 o
  -4   0  16    20713.17    20583.86    452.50 o
  -2   0  16      466.18      472.03     91.94 o
   0   0  16      381.36      264.27     82.67 o
   2   0  16       10.47       67.80     47.27 o
   4   0  16      202.39      289.05     78.46 o
   6   0  16     5847.03     6449.26    285.76 o
   8   0  16        5.63       15.79     60.96 o
  10   0  16    12629.93    13267.65    790.70 o
  12   0  16     3184.07     3692.21    465.25 o
  14   0  16    15089.34    16037.38    927.06 o
  16   0  16      262.64        0.00    140.95 o
  18   0  16     3972.77     3463.02    497.34 o
  20   0  16      564.17      381.60    214.29 o
  22   0  16      121.94      405.66    230.33 o
  24   0  16       12.20      237.21    200.54 o
 -51   1  16      424.26      437.96     69.38 o
 -49   1  16     1180.54     1530.03    113.37 o
 -47   1  16      589.74      437.41    100.00 o
 -45   1  16     2281.10     2388.11    134.12 o
 -43   1  16      549.99      473.21     68.49 o
 -41   1  16     1407.98     1570.56    111.27 o
 -39   1  16       45.13      124.18     50.41 o
 -37   1  16      549.93      611.21     74.21 o
 -35   1  16     2166.48     2238.89    125.45 o
 -33   1  16    21035.06    20801.34    371.36 o
 -31   1  16     5159.34     5674.65    176.42 o
 -29   1  16     4228.25     4521.06    166.10 o
 -27   1  16     1919.08     1612.85    105.31 o
 -25   1  16      215.99      242.68     51.87 o
 -23   1  16     1620.39     2046.46    112.91 o
 -21   1  16      268.33      296.73     62.97 o
 -19   1  16     2123.35     2324.23    115.98 o
 -17   1  16     1405.34     1283.66     88.59 o
 -15   1  16     4175.76     4369.45    146.18 o
 -13   1  16      880.36      795.16     67.41 o
 -11   1  16     2984.67     3501.93    124.28 o
  -9   1  16     1241.60     1367.14     85.00 o
  -7   1  16     1173.58      954.90     73.10 o
  -5   1  16      547.70      511.78     69.27 o
  -3   1  16     1340.77     1445.41     86.98 o
  -1   1  16       20.04       77.71     35.13 o
   1   1  16    14786.25    14523.38    282.37 o
   3   1  16     1351.15     1225.44     94.97 o
   5   1  16       32.22       69.60     41.69 o
   7   1  16     2693.45     2818.62    265.96 o
   9   1  16     1869.53     1954.28    338.27 o
  11   1  16     6878.80     7278.19    324.43 o
  13   1  16     5249.81     5281.51    387.50 o
  15   1  16      824.01      781.95    300.81 o
  17   1  16     4159.73     4712.42    387.07 o
  19   1  16      163.16      369.35    137.64 o
  21   1  16     1171.78     1024.61    581.56 o
  23   1  16       45.23       40.54    124.97 o
 -52   2  16        6.24        0.00    100.68 o
 -50   2  16        0.64        0.00     55.95 o
 -48   2  16      761.23      752.89    115.16 o
 -46   2  16       90.26      114.54     61.61 o
 -44   2  16      772.41      861.66     89.48 o
 -42   2  16      214.04      186.90     55.37 o
 -40   2  16      156.26      145.53     47.44 o
 -38   2  16     2228.25     2180.49    127.28 o
 -36   2  16        1.41        0.00     42.17 o
 -34   2  16      184.56      228.91     57.46 o
 -32   2  16      272.00      288.54     61.56 o
 -30   2  16     4067.28     4199.22    157.22 o
 -28   2  16     1372.67     1203.70     93.67 o
 -26   2  16    10406.53    10862.93    235.46 o
 -24   2  16     5956.41     6475.80    165.16 o
 -22   2  16       57.98       23.04     36.62 o
 -20   2  16       31.33       37.38     34.86 o
 -18   2  16       83.92       11.32     31.14 o
 -16   2  16     3422.72     3383.76    124.44 o
 -14   2  16      711.25      459.75     66.07 o
 -12   2  16     5131.38     5318.12    145.76 o
 -10   2  16      727.47      610.97     73.77 o
  -8   2  16      119.49       52.45     31.98 o
  -6   2  16      219.67      159.52     40.66 o
  -4   2  16     2282.62     2019.24    100.05 o
  -2   2  16      324.78      238.95     45.06 o
   0   2  16     1945.44     2001.51    117.68 o
   2   2  16    10790.71    11553.76    253.70 o
   4   2  16     1185.70     1113.99    113.94 o
   6   2  16      120.98      108.04     53.56 o
   8   2  16       84.85        1.65     59.94 o
  10   2  16       11.35       28.55     64.49 o
  12   2  16        0.42       36.35     68.31 o
  14   2  16      290.13      177.89     92.77 o
  16   2  16     1834.63     1579.10    382.74 o
  18   2  16      614.03      752.88    311.69 o
  20   2  16     2676.96     1483.99    381.60 o
  22   2  16     1497.13     1754.43    404.52 o
 -51   3  16      156.41      115.03    198.82 o
 -49   3  16       61.70       66.05     78.68 o
 -47   3  16      166.31      101.71     59.57 o
 -45   3  16        8.58        0.00     44.64 o
 -43   3  16       20.33       81.97     51.96 o
 -41   3  16     1676.49     1593.94    114.42 o
 -39   3  16      200.15      248.26     58.10 o
 -37   3  16     1153.26     1260.71    102.80 o
 -35   3  16     1036.01      878.86     86.35 o
 -33   3  16     2101.38     2431.49    121.26 o
 -31   3  16     3797.73     4026.65    147.46 o
 -29   3  16      439.61      527.34     92.86 o
 -27   3  16     5474.40     5380.63    160.71 o
 -25   3  16      419.20      557.67     65.21 o
 -23   3  16        8.16        9.42     34.99 o
 -21   3  16      909.15      890.03     77.14 o
 -19   3  16      210.30      204.17     45.23 o
 -17   3  16      825.95      880.25     74.40 o
 -15   3  16        2.20        0.00     28.59 o
 -13   3  16      187.08      220.31     44.78 o
 -11   3  16      108.05       38.04     33.48 o
  -9   3  16      839.04      981.37     74.41 o
  -7   3  16       63.92       32.48     36.66 o
  -5   3  16     2764.97     2760.00    115.59 o
  -3   3  16     5102.30     4862.37    168.72 o
  -1   3  16     8094.66     7992.88    227.91 o
   1   3  16     4199.57     4297.39    202.28 o
   3   3  16     2025.77     1780.80    141.52 o
   5   3  16      422.06      443.17    103.33 o
   7   3  16      103.90       21.70     51.90 o
   9   3  16     3376.18     3994.42    226.79 o
  11   3  16     2080.62     1749.92    250.32 o
  13   3  16      431.77      451.09    134.21 o
  15   3  16      379.23      319.42    128.23 o
  17   3  16      108.58      232.51    129.16 o
  19   3  16     1242.32     1574.58    244.70 o
  21   3  16        9.00       97.40    160.43 o
 -48   4  16      101.54        0.00    212.57 o
 -46   4  16       21.53        0.00     72.61 o
 -44   4  16       47.17       98.25     58.40 o
 -42   4  16       17.02       24.31     46.26 o
 -40   4  16      539.10      361.39     65.15 o
 -38   4  16       10.11        0.00     43.27 o
 -36   4  16      130.04      243.20     54.35 o
 -34   4  16        6.05        9.67     38.23 o
 -32   4  16      458.86      363.50     57.42 o
 -30   4  16        3.16        0.00     36.52 o
 -28   4  16       18.74       50.31     39.71 o
 -26   4  16      328.45      343.15     57.60 o
 -24   4  16       11.18       22.99     38.76 o
 -22   4  16      272.16      205.60     55.85 o
 -20   4  16      770.17      798.11     78.22 o
 -18   4  16      509.18      388.43     56.18 o
 -16   4  16      124.36       33.38     42.50 o
 -14   4  16        2.61        6.18     31.59 o
 -12   4  16      469.19      556.98     59.71 o
 -10   4  16     1754.15     1473.77     90.69 o
  -8   4  16        6.84       32.05     32.73 o
  -6   4  16     1252.57     1216.24     89.31 o
  -4   4  16     1712.92     1742.52    125.64 o
  -2   4  16      173.21      177.15     62.80 o
   0   4  16     6367.79     6218.81    250.48 o
   2   4  16     5666.56     5842.88    295.10 o
   4   4  16      657.10      818.19    117.68 o
   6   4  16      551.77      536.03    114.29 o
   8   4  16      972.58     1112.50    127.79 o
  10   4  16      805.15      788.31    103.22 o
  12   4  16      261.66      285.40    100.02 o
  14   4  16       90.83       65.88     93.59 o
  16   4  16      454.71      730.55    139.67 o
  18   4  16      230.22      219.40    103.89 o
  20   4  16      112.85      144.39    183.35 o
 -47   5  16        1.87        0.00    166.73 o
 -45   5  16        1.82      138.60    196.53 o
 -43   5  16       35.59        0.00     65.60 o
 -41   5  16       73.52       63.99     91.05 o
 -39   5  16      200.89      111.84     46.00 o
 -37   5  16      145.66      115.71     49.52 o
 -35   5  16     1242.70     1212.87     95.77 o
 -33   5  16      244.87      177.24     48.14 o
 -31   5  16      676.26      512.78     67.56 o
 -29   5  16       66.76      127.97     47.04 o
 -27   5  16        4.20       42.27     41.46 o
 -25   5  16      128.16       33.88     41.97 o
 -23   5  16      885.29      938.15     83.33 o
 -21   5  16       71.24      173.16     49.09 o
 -19   5  16     3494.71     3688.33    160.09 o
 -17   5  16      548.51      410.59     60.38 o
 -15   5  16      131.90      134.39     43.23 o
 -13   5  16       99.84       76.73     41.06 o
 -11   5  16       26.79       69.28     37.67 o
  -9   5  16      199.48      236.41     46.95 o
  -7   5  16      229.63      213.21     56.18 o
  -5   5  16      343.62      455.75     99.04 o
  -3   5  16      723.77      963.33    129.65 o
  -1   5  16      138.73      103.65     61.78 o
   1   5  16     4999.54     4899.59    259.23 o
   3   5  16     2300.28     2768.82    229.78 o
   5   5  16       16.35       46.15     55.51 o
   7   5  16      968.52     1128.58    126.25 o
   9   5  16       22.25       43.89     51.56 o
  11   5  16     2655.44     2932.67    194.98 o
  13   5  16     1077.50     1298.71    140.68 o
  15   5  16      700.65      505.92    110.25 o
  17   5  16       40.03        0.00    171.32 o
  19   5  16      101.17      484.73    199.39 o
 -44   6  16      537.39      493.82    134.22 o
 -42   6  16        7.46        0.00     71.62 o
 -40   6  16      666.27      759.88     90.07 o
 -38   6  16       98.73      151.38     57.04 o
 -36   6  16      658.94      587.53     75.58 o
 -34   6  16     1590.87     1553.58    135.87 o
 -32   6  16       21.48       42.95     50.26 o
 -30   6  16      415.64      503.24     69.35 o
 -28   6  16       99.95       55.24     46.71 o
 -26   6  16     4271.38     4232.64    158.55 o
 -24   6  16      128.47       83.32     45.01 o
 -22   6  16      327.45      307.11     57.28 o
 -20   6  16     3938.90     3793.38    148.43 o
 -18   6  16     1604.19     1734.58    109.05 o
 -16   6  16     5843.56     5400.53    166.13 o
 -14   6  16      937.76      875.34     92.86 o
 -12   6  16     2251.62     2312.52    118.56 o
 -10   6  16       21.77        9.02     51.88 o
  -8   6  16      191.92       68.25     60.24 o
  -6   6  16     1122.42     1005.36    121.55 o
  -4   6  16       49.11       73.15     54.06 o
  -2   6  16       14.14       28.46     56.64 o
   0   6  16      310.62      400.38     84.80 o
   2   6  16     2996.00     2731.26    191.36 o
   4   6  16      827.01      919.78    146.26 o
   6   6  16      799.61      764.25    107.94 o
   8   6  16      877.94      948.33    120.41 o
  10   6  16      114.04      173.79     70.73 o
  12   6  16      153.63       57.83     75.69 o
  14   6  16        2.78      102.62     80.34 o
  16   6  16      592.48      996.96    293.36 o
 -41   7  16       79.61      130.90     97.90 o
 -39   7  16      137.25      152.48     86.34 o
 -37   7  16      507.75      720.01     91.68 o
 -35   7  16       78.56      144.68     58.69 o
 -33   7  16     1268.05     1334.41    107.73 o
 -31   7  16     2219.03     2351.72    132.44 o
 -29   7  16      312.79      274.68     59.35 o
 -27   7  16      785.04      746.69     82.61 o
 -25   7  16      936.93      812.18     80.89 o
 -23   7  16     1258.21     1387.38    101.30 o
 -21   7  16        4.31       50.27     42.93 o
 -19   7  16      351.91      240.22     57.12 o
 -17   7  16     1445.81     1296.82     98.09 o
 -15   7  16      205.58      199.22     50.06 o
 -13   7  16     1000.66     1057.46    143.33 o
 -11   7  16      435.40      459.32     94.92 o
  -9   7  16       62.60        0.00     54.02 o
  -7   7  16       22.87      137.71     66.63 o
  -5   7  16     2941.96     2827.56    220.52 o
  -3   7  16     2589.51     2333.01    267.47 o
  -1   7  16      152.58      149.96     94.33 o
   1   7  16        5.72       28.42     82.07 o
   3   7  16      928.06      940.63    125.70 o
   5   7  16      899.43     1082.20    151.56 o
   7   7  16      448.81      430.39    157.46 o
   9   7  16     1299.10     1331.87    189.08 o
  11   7  16       14.61        0.00     82.20 o
  13   7  16      771.01      802.92    194.43 o
 -38   8  16      469.90      544.37    156.78 o
 -36   8  16     1873.84     2358.62    243.48 o
 -34   8  16      771.05      754.96    124.66 o
 -32   8  16     1349.82     1538.53    129.44 o
 -30   8  16       19.26        7.88     47.28 o
 -28   8  16       26.49       13.35     46.89 o
 -26   8  16        6.89       65.95     47.45 o
 -24   8  16      406.68      345.27     58.64 o
 -22   8  16      574.92      509.92    104.28 o
 -20   8  16       55.82      113.57     49.46 o
 -18   8  16      728.94      834.82     91.21 o
 -16   8  16      338.51      239.14     69.44 o
 -14   8  16      505.36      508.55    100.18 o
 -12   8  16      733.77      696.65    111.41 o
 -10   8  16      579.93      369.14    109.91 o
  -8   8  16     3155.66     3795.43    232.81 o
  -6   8  16      103.03      129.38     70.24 o
  -4   8  16     2619.75     2697.01    197.04 o
  -2   8  16      109.54      125.12     74.05 o
   0   8  16     1462.16     1316.07    146.66 o
   2   8  16        2.86        0.00     64.60 o
   4   8  16      155.44      116.26     97.23 o
   6   8  16      191.85      215.65    155.27 o
   8   8  16        9.64        0.00    106.37 o
 -31   9  16     1425.75     1646.24    177.59 o
 -29   9  16      990.74     1161.46    152.13 o
 -27   9  16      594.87      529.05    127.12 o
 -25   9  16        2.77       33.74     47.07 o
 -23   9  16        5.26        0.00     46.02 o
 -21   9  16       44.95      120.79     57.19 o
 -19   9  16        3.60       11.27     63.66 o
 -17   9  16     1111.40     1367.47    150.49 o
 -15   9  16     1660.10     1622.89    162.71 o
 -13   9  16      456.77      317.34     93.62 o
 -11   9  16     2620.52     3104.73    218.15 o
  -9   9  16      258.87       18.85    159.47 o
  -7   9  16      612.98      323.17    190.42 o
  -5   9  16     1054.73     1162.84    617.09 o
  -3   9  16        4.28        0.00    201.11 o
  -1   9  16     1694.05     1934.69    274.40 o
   1   9  16      241.31      716.21    242.94 o
   3   9  16      393.87      198.85    252.68 o
 -20  10  16      269.60      178.70    103.39 o
 -18  10  16        2.93        0.00     96.13 o
 -16  10  16      141.80        0.00    130.17 o
 -14  10  16      132.91       97.22    137.20 o
 -12  10  16      604.43      526.43    184.77 o
 -10  10  16        7.18        0.71    135.67 o
  -8  10  16     2892.76     2912.97    508.80 o
 -51   1  17      190.71      148.07     69.19 o
 -49   1  17      155.01      242.23     60.41 o
 -47   1  17      830.79      804.30     90.33 o
 -45   1  17      273.25      338.92     64.83 o
 -43   1  17      319.08      250.18     72.46 o
 -41   1  17       74.18       24.98     45.18 o
 -39   1  17      352.06      243.71     66.56 o
 -37   1  17     3386.89     3364.93    153.16 o
 -35   1  17      838.74      960.12     90.68 o
 -33   1  17      478.52      526.13     70.34 o
 -31   1  17      397.94      445.09     70.08 o
 -29   1  17      378.89      262.87     71.78 o
 -27   1  17      210.57      178.80     54.68 o
 -25   1  17      871.25      957.03     84.90 o
 -23   1  17     4683.13     4782.79    163.59 o
 -21   1  17        0.01        3.68     37.52 o
 -19   1  17     2054.73     2066.80    115.07 o
 -17   1  17     1612.94     1403.09    117.66 o
 -15   1  17     4014.64     3810.89    144.84 o
 -13   1  17     1795.49     2023.05    111.64 o
 -11   1  17     1251.85     1090.81     85.08 o
  -9   1  17        0.97       56.86     35.69 o
  -7   1  17     2530.52     2425.73    117.58 o
  -5   1  17     3109.35     3156.38    141.73 o
  -3   1  17     2074.23     2373.91    110.10 o
  -1   1  17      876.68      950.29     81.65 o
   1   1  17     1669.86     1892.04    117.48 o
   3   1  17        1.27       33.17     46.04 o
   5   1  17     1800.18     1471.12    176.84 o
   7   1  17        5.69       90.52     70.27 o
   9   1  17      588.44      525.21    170.88 o
  11   1  17       34.57      112.33     97.66 o
  13   1  17     1522.55     1629.52    365.55 o
  15   1  17     1037.86      619.95    267.00 o
  17   1  17     1366.90     1388.87    367.85 o
  19   1  17      824.45      658.91    283.05 o
  21   1  17      294.50      622.24    272.73 o
 -50   2  17       11.38       60.16     60.18 o
 -48   2  17        2.03        0.00     44.24 o
 -46   2  17      140.69      149.94     54.38 o
 -44   2  17     1058.61     1081.95     97.49 o
 -42   2  17       44.78       56.43     44.86 o
 -40   2  17     2503.36     2458.36    146.46 o
 -38   2  17       84.90       35.07     45.94 o
 -36   2  17        4.45        0.00     47.28 o
 -34   2  17      190.24      191.14     55.52 o
 -32   2  17      807.85      815.44    104.70 o
 -30   2  17     6305.63     5579.62    180.49 o
 -28   2  17      130.84       51.58     54.74 o
 -26   2  17     2121.68     2482.84    129.98 o
 -24   2  17     1083.22     1060.62     90.38 o
 -22   2  17      312.81      313.03     73.92 o
 -20   2  17      418.11      385.72     58.64 o
 -18   2  17       10.98       70.59     38.26 o
 -16   2  17     2091.96     2075.42    135.78 o
 -14   2  17       34.37        7.99     32.85 o
 -12   2  17     4399.68     4792.55    149.87 o
 -10   2  17     1104.29     1059.76     79.48 o
  -8   2  17     9940.63     9942.60    205.09 o
  -6   2  17     1025.56     1045.15     76.72 o
  -4   2  17     1011.45     1059.33     82.35 o
  -2   2  17     3707.16     3889.88    157.69 o
   0   2  17     2045.72     2158.48    126.02 o
   2   2  17     3717.35     3800.70    192.57 o
   4   2  17     3075.74     3135.83    179.88 o
   6   2  17     7033.12     7697.88    257.66 o
   8   2  17       28.94        0.00     66.08 o
  10   2  17      277.15      321.11     97.30 o
  12   2  17      200.06      298.28    127.84 o
  14   2  17       60.52      262.85    126.10 o
  16   2  17      690.19     1286.89    338.05 o
  18   2  17      107.35      114.59    176.47 o
  20   2  17     1664.95     2408.76    488.17 o
 -49   3  17      693.21      593.90    137.26 o
 -47   3  17      273.21      281.15     86.27 o
 -45   3  17      191.60      130.91     52.31 o
 -43   3  17      579.93      500.78     74.23 o
 -41   3  17      922.34      940.58     91.93 o
 -39   3  17      105.63      121.83     71.21 o
 -37   3  17     2602.94     3007.56    150.74 o
 -35   3  17     1021.08      981.03     91.34 o
 -33   3  17     2230.87     2312.66    131.62 o
 -31   3  17     3289.27     3050.94    146.27 o
 -29   3  17      146.72       87.76     45.51 o
 -27   3  17     9816.91    10240.27    236.33 o
 -25   3  17     1590.68     1596.66    102.50 o
 -23   3  17     3475.12     3383.35    174.01 o
 -21   3  17       47.21       29.06     37.07 o
 -19   3  17     1675.53     1618.93    100.04 o
 -17   3  17      917.49      615.31     72.52 o
 -15   3  17      551.87      356.89     67.00 o
 -13   3  17      118.43       61.56     37.55 o
 -11   3  17       18.92       37.94     34.16 o
  -9   3  17        9.15       25.92     33.45 o
  -7   3  17        3.27       47.46     36.53 o
  -5   3  17     1253.19     1256.29    100.76 o
  -3   3  17     4402.09     4212.65    166.03 o
  -1   3  17     3240.74     2913.94    177.57 o
   1   3  17      209.50      143.30     66.59 o
   3   3  17     2142.74     2076.67    154.52 o
   5   3  17     1652.97     1780.91    148.59 o
   7   3  17     1673.46     1890.71    154.30 o
   9   3  17      604.74      882.05    131.16 o
  11   3  17      319.78       89.32     82.93 o
  13   3  17       81.00       93.15     82.49 o
  15   3  17       27.32      104.26     83.41 o
  17   3  17       67.86      205.05    151.26 o
 -48   4  17       91.96       60.12     88.79 o
 -46   4  17      105.45      161.94    113.90 o
 -44   4  17      472.98      449.50    100.27 o
 -42   4  17      100.70       92.39     53.19 o
 -40   4  17     1857.12     1770.76    154.57 o
 -38   4  17      558.67      466.48     74.98 o
 -36   4  17      804.71     1129.57     95.64 o
 -34   4  17       17.54        5.28     41.85 o
 -32   4  17     3577.02     3840.86    153.26 o
 -30   4  17     4562.30     5021.11    169.12 o
 -28   4  17      597.12      580.45     75.11 o
 -26   4  17     4280.51     4010.86    151.71 o
 -24   4  17     1736.81     1681.49    105.34 o
 -22   4  17     2734.61     2648.45    125.46 o
 -20   4  17     4604.44     4648.89    157.77 o
 -18   4  17     1322.43     1368.33     94.31 o
 -16   4  17      420.13      312.70     54.23 o
 -14   4  17      116.44       74.22     40.11 o
 -12   4  17       87.28       89.02     35.89 o
 -10   4  17      109.43       48.57     37.78 o
  -8   4  17        9.22       32.09     34.61 o
  -6   4  17      969.56     1278.61    149.25 o
  -4   4  17     2461.57     2636.30    174.93 o
  -2   4  17     6427.47     6134.85    242.39 o
   0   4  17     4399.57     4819.52    226.16 o
   2   4  17      836.64      947.06    123.38 o
   4   4  17      440.22      518.76     89.75 o
   6   4  17      166.53      118.55     63.73 o
   8   4  17      253.43      190.80     77.08 o
  10   4  17     1153.49     1345.16    155.03 o
  12   4  17      794.20      684.49    189.08 o
  14   4  17     1504.26     1812.88    374.36 o
  16   4  17      104.35       70.90     85.95 o
  18   4  17      974.41     1117.59    214.27 o
 -45   5  17      995.76      863.41    206.50 o
 -43   5  17      300.93      260.38     87.58 o
 -41   5  17      961.47     1122.06    138.84 o
 -39   5  17        3.21      104.90     46.94 o
 -37   5  17      388.87      467.78     65.11 o
 -35   5  17     1631.40     1693.99    112.79 o
 -33   5  17     1146.31     1110.95     92.33 o
 -31   5  17     1189.48     1122.25     93.37 o
 -29   5  17     1340.36     1160.75     95.34 o
 -27   5  17     2354.25     2089.58    120.27 o
 -25   5  17      922.14      999.34     94.41 o
 -23   5  17     2897.04     3195.04    145.49 o
 -21   5  17      227.95      337.74     68.55 o
 -19   5  17     1373.09     1032.82     98.44 o
 -17   5  17       18.76       30.27     39.62 o
 -15   5  17     2472.74     2531.17    123.69 o
 -13   5  17     2695.74     2948.16    130.39 o
 -11   5  17     3055.81     3132.38    135.57 o
  -9   5  17     2842.66     2783.84    161.78 o
  -7   5  17      998.88     1207.01    153.98 o
  -5   5  17     1832.16     1690.97    150.55 o
  -3   5  17      514.37      548.69     94.29 o
  -1   5  17      226.31      256.25     72.16 o
   1   5  17      113.15       99.37     58.54 o
   3   5  17     1673.13     1525.73    242.15 o
   5   5  17     2592.22     2850.92    216.36 o
   7   5  17      370.92      373.71     82.76 o
   9   5  17      137.27      112.14     63.96 o
  11   5  17      953.49      716.06    118.16 o
  13   5  17      497.95      349.22    125.87 o
  15   5  17       84.26        0.00    163.87 o
 -42   6  17       65.72      182.11     88.32 o
 -40   6  17      722.59      695.23    110.25 o
 -38   6  17      175.96      209.19     65.20 o
 -36   6  17      201.97      284.80     58.38 o
 -34   6  17      541.31      509.35     68.29 o
 -32   6  17      356.71      371.49     75.41 o
 -30   6  17      463.89      496.63     66.51 o
 -28   6  17       82.22        0.00     46.51 o
 -26   6  17     3175.63     3501.89    161.93 o
 -24   6  17      448.14      335.58     59.69 o
 -22   6  17     5773.67     6463.29    188.49 o
 -20   6  17      327.49      309.28     70.91 o
 -18   6  17     3245.84     3449.51    146.86 o
 -16   6  17      207.59      204.07     52.12 o
 -14   6  17      640.13      502.19     86.04 o
 -12   6  17     1634.57     1704.63    154.26 o
 -10   6  17      116.72      217.48     68.81 o
  -8   6  17      467.33      308.87     78.77 o
  -6   6  17       74.02        0.00     63.02 o
  -4   6  17        3.89      109.94     62.43 o
  -2   6  17      820.89     1057.50    125.44 o
   0   6  17       82.47       18.88     66.82 o
   2   6  17     1279.76     1450.44    165.83 o
   4   6  17      152.25      164.87     70.94 o
   6   6  17     1031.14     1117.78    133.79 o
   8   6  17       33.92        4.56     64.81 o
  10   6  17      755.02      530.47    114.55 o
  12   6  17        0.35      232.62     91.37 o
 -39   7  17      545.70      808.07    120.01 o
 -37   7  17      364.67      574.42    102.48 o
 -35   7  17       57.25       59.71     58.78 o
 -33   7  17     1897.28     2225.78    134.32 o
 -31   7  17       11.93       52.48     48.59 o
 -29   7  17       32.56       48.18     48.66 o
 -27   7  17      233.97      233.88     54.05 o
 -25   7  17      465.56      357.17     74.05 o
 -23   7  17     2268.90     2461.76    133.88 o
 -21   7  17      142.37      136.79     49.35 o
 -19   7  17     4393.49     4298.56    164.51 o
 -17   7  17       22.46       63.47     46.02 o
 -15   7  17     1038.56      856.69     97.16 o
 -13   7  17        0.25        0.00     60.83 o
 -11   7  17     1290.25     1357.77    215.53 o
  -9   7  17      383.98      187.26     75.03 o
  -7   7  17     2133.32     1918.05    173.01 o
  -5   7  17     3065.91     3329.53    218.78 o
  -3   7  17       35.49        0.00     58.88 o
  -1   7  17      400.58      435.37    102.61 o
   1   7  17      275.51      416.67     95.46 o
   3   7  17       61.32      137.35     74.65 o
   5   7  17       65.75      157.76    145.39 o
   7   7  17      510.16      528.92    185.64 o
   9   7  17      581.62      680.70    450.35 o
 -34   8  17      211.75      268.96     93.13 o
 -32   8  17      171.90       18.34     67.42 o
 -30   8  17      233.64      160.99     57.13 o
 -28   8  17       96.36      131.34     50.75 o
 -26   8  17      135.93      117.80     56.96 o
 -24   8  17     1322.74     1274.56    102.74 o
 -22   8  17      167.21      190.94     53.91 o
 -20   8  17        7.96        3.17     48.55 o
 -18   8  17      165.69      153.12     63.35 o
 -16   8  17      208.45      301.46     91.21 o
 -14   8  17       15.34       50.49     71.60 o
 -12   8  17      743.77      824.88    144.56 o
 -10   8  17      199.59       96.95     78.19 o
  -8   8  17      204.40      136.44     68.40 o
  -6   8  17      364.05      487.97    124.93 o
  -4   8  17        0.10      128.49     75.58 o
  -2   8  17        9.66        0.00     73.72 o
   0   8  17       37.49       33.33    151.26 o
   2   8  17      750.88      632.16    159.56 o
   4   8  17        7.39      172.72    126.76 o
 -27   9  17      398.62      224.34    146.02 o
 -25   9  17      152.49      169.36     67.78 o
 -23   9  17        6.08       54.91     97.73 o
 -21   9  17      151.81      288.99     98.86 o
 -19   9  17       15.02       67.48     98.58 o
 -17   9  17      111.46      192.53    107.23 o
 -15   9  17       68.79        7.89    110.77 o
 -13   9  17      128.10        0.00     74.74 o
 -11   9  17      167.76      305.56    160.38 o
  -9   9  17        6.82       58.44    119.11 o
  -7   9  17      144.93      248.88    189.65 o
  -5   9  17        0.28       63.03    144.39 o
  -3   9  17      166.80      185.81    125.33 o
 -50   0  18      103.80       23.00    100.94 o
 -48   0  18     1963.55     2179.68    223.43 o
 -46   0  18      294.57      195.77    102.44 o
 -44   0  18       76.80       88.69     67.92 o
 -42   0  18       75.50       40.45     63.33 o
 -40   0  18       28.40        0.00     70.21 o
 -38   0  18      779.18      700.34    114.35 o
 -36   0  18      383.62      263.27     84.35 o
 -34   0  18     4327.30     4364.70    248.93 o
 -32   0  18     6678.10     7769.00    298.85 o
 -30   0  18        9.60        0.00     58.75 o
 -28   0  18      434.97      455.76     94.74 o
 -26   0  18     1639.62     1594.72    153.03 o
 -24   0  18     2704.24     2695.02    191.49 o
 -22   0  18     2679.10     2677.60    187.54 o
 -20   0  18     7817.58     8593.78    298.50 o
 -18   0  18     3514.31     3610.33    210.18 o
 -16   0  18    13856.87    15109.62    403.35 o
 -14   0  18     3806.72     4211.01    318.07 o
 -12   0  18     1760.94     1457.08    262.00 o
 -10   0  18     3023.16     2613.44    292.60 o
  -8   0  18      825.49      536.79     91.45 o
  -6   0  18     5938.56     5974.46    378.81 o
  -4   0  18     2165.97     1972.44    159.60 o
  -2   0  18     4970.40     4610.33    297.06 o
   0   0  18     2866.67     2884.72    185.67 o
   2   0  18      377.33      283.19    203.98 o
   4   0  18     2760.77     3164.12    286.17 o
   6   0  18      108.89      331.18    175.33 o
 -49   1  18      397.17      252.24     96.54 o
 -47   1  18       37.92       86.99     49.55 o
 -45   1  18        3.10        5.45     46.94 o
 -43   1  18      411.47      340.74     63.87 o
 -41   1  18      380.01      453.72     69.97 o
 -39   1  18       30.91      115.93     48.90 o
 -37   1  18     7517.58     7647.04    247.02 o
 -35   1  18      788.13      757.11     83.21 o
 -33   1  18     2961.99     2962.30    147.63 o
 -31   1  18        6.92        0.00     43.35 o
 -29   1  18     1843.52     1712.82    116.39 o
 -27   1  18     3168.45     2899.76    141.25 o
 -25   1  18     3650.01     3764.09    156.47 o
 -23   1  18     4280.90     4297.31    161.94 o
 -21   1  18     1195.87     1266.24     98.07 o
 -19   1  18     6394.70     6567.84    183.99 o
 -17   1  18      425.22      391.33     59.56 o
 -15   1  18     3049.92     3078.81    181.88 o
 -13   1  18     3797.49     3412.09    142.78 o
 -11   1  18     1875.25     1861.22    109.86 o
  -9   1  18      182.29      201.08     47.07 o
  -7   1  18      438.04      426.73     59.18 o
  -5   1  18       10.25       59.22     36.82 o
  -3   1  18     2995.37     2840.32    129.50 o
  -1   1  18       22.65       84.70     47.30 o
   1   1  18       33.32       65.19     46.10 o
   3   1  18     1328.74     1583.35    173.73 o
   5   1  18     1102.03     1142.51    193.74 o
   7   1  18     4355.74     5030.71    360.98 o
   9   1  18     2141.05     2036.81    332.89 o
  11   1  18      984.18     1234.17    315.13 o
  13   1  18     2403.70     2634.51    450.35 o
  15   1  18      378.16      207.41    184.50 o
  17   1  18       40.59       75.63    202.83 o
 -48   2  18       29.33       11.72     66.15 o
 -46   2  18      104.07      124.58     53.94 o
 -44   2  18      109.46       99.76     51.40 o
 -42   2  18      976.38      820.89     89.00 o
 -40   2  18     1367.68     1417.51    110.06 o
 -38   2  18      322.18      319.87     65.37 o
 -36   2  18     1541.62     1492.48    111.00 o
 -34   2  18        4.85       62.60     46.84 o
 -32   2  18        1.62       36.03     41.77 o
 -30   2  18     3292.13     2869.96    142.90 o
 -28   2  18      184.59       58.45     57.01 o
 -26   2  18     1000.34      897.15     89.34 o
 -24   2  18      372.30      383.73     64.25 o
 -22   2  18     1515.22     1708.26    113.07 o
 -20   2  18      714.85      724.87     76.81 o
 -18   2  18      130.39       88.84     39.15 o
 -16   2  18     2182.82     2200.35    121.61 o
 -14   2  18     1027.83      916.01     82.11 o
 -12   2  18     9066.20     9619.34    221.46 o
 -10   2  18       64.17      132.48     41.17 o
  -8   2  18    18411.12    18408.51    317.63 o
  -6   2  18      130.39       54.61     37.96 o
  -4   2  18     7688.38     8069.83    219.24 o
  -2   2  18     4446.05     4517.84    174.41 o
   0   2  18      148.63      192.45     58.40 o
   2   2  18     2394.42     2816.51    176.64 o
   4   2  18        2.14       19.16     51.57 o
   6   2  18     2089.94     2252.63    222.42 o
   8   2  18      317.12      374.45    108.10 o
  10   2  18     2796.07     3253.79    362.05 o
  12   2  18      155.21      323.05    130.19 o
  14   2  18      245.91       99.70    166.16 o
  16   2  18      967.32     1018.74    323.15 o
 -47   3  18       20.51        0.00     51.97 o
 -45   3  18       18.25      119.96     56.05 o
 -43   3  18        2.00        0.00     47.66 o
 -41   3  18       60.14       87.79     66.15 o
 -39   3  18     1893.38     1642.69    120.68 o
 -37   3  18     1307.93     1200.35    107.04 o
 -35   3  18      368.18      358.84     64.71 o
 -33   3  18      236.75      374.78     62.96 o
 -31   3  18      325.80      233.63     52.56 o
 -29   3  18      287.68      224.05     62.69 o
 -27   3  18       36.58       42.91     45.89 o
 -25   3  18      445.84      486.43     70.81 o
 -23   3  18      469.39      486.83     68.11 o
 -21   3  18      572.33      652.16     74.86 o
 -19   3  18     3013.30     3183.95    143.74 o
 -17   3  18      364.36      250.72     48.86 o
 -15   3  18     1504.38     1310.17     90.36 o
 -13   3  18     1469.76     1491.17    101.95 o
 -11   3  18       16.83       25.53     35.93 o
  -9   3  18      478.91      474.65     58.52 o
  -7   3  18      305.95      336.08     58.10 o
  -5   3  18       23.06       62.47     44.54 o
  -3   3  18       69.19        0.00     60.24 o
  -1   3  18     1604.95     1625.01    142.51 o
   1   3  18       46.97        0.00     48.54 o
   3   3  18       58.95       45.13     73.41 o
   5   3  18       55.02      161.88     55.08 o
   7   3  18      573.11      366.06     91.14 o
   9   3  18       74.26      262.12    102.15 o
  11   3  18      149.53       67.46     83.24 o
  13   3  18      194.83      217.53     99.00 o
  15   3  18       43.34      171.13    128.81 o
 -46   4  18        0.64        0.00     69.63 o
 -44   4  18        5.28        0.00     52.42 o
 -42   4  18      165.70      232.35     62.54 o
 -40   4  18      269.03      274.01     64.30 o
 -38   4  18       63.67      114.18     50.24 o
 -36   4  18       63.90       60.73     47.35 o
 -34   4  18       25.17       20.49     48.59 o
 -32   4  18      228.41       93.99     50.84 o
 -30   4  18     3568.00     3386.84    157.30 o
 -28   4  18      668.78      473.98     87.33 o
 -26   4  18     1664.97     1594.25    103.61 o
 -24   4  18       47.93       67.88     44.73 o
 -22   4  18      155.19      167.42     46.21 o
 -20   4  18       65.77       56.48     39.18 o
 -18   4  18       22.15       23.60     39.37 o
 -16   4  18      136.56      107.72     42.10 o
 -14   4  18      183.89      122.36     42.30 o
 -12   4  18       14.56       63.47     38.10 o
 -10   4  18        2.86       46.22     35.14 o
  -8   4  18      885.96      812.03    102.95 o
  -6   4  18     2308.68     2338.57    169.03 o
  -4   4  18       22.81        0.00     48.03 o
  -2   4  18        0.30        1.98     50.28 o
   0   4  18        0.72        0.00     49.80 o
   2   4  18     1125.70     1207.71    136.36 o
   4   4  18       26.51       92.23     58.84 o
   6   4  18      519.11      358.84     78.56 o
   8   4  18      402.65      324.27    123.08 o
  10   4  18        5.50       50.29     81.05 o
  12   4  18        4.79       24.14     82.17 o
  14   4  18       33.38       43.83    102.01 o
 -43   5  18       92.21      165.92     80.77 o
 -41   5  18      172.29      337.49     79.71 o
 -39   5  18       10.16       44.99     49.05 o
 -37   5  18      456.75      262.54     62.47 o
 -35   5  18        1.55       58.96     46.08 o
 -33   5  18      827.69      611.25     76.11 o
 -31   5  18       30.06       32.83     45.16 o
 -29   5  18     1634.52     1711.16    114.02 o
 -27   5  18      356.25      358.14     63.79 o
 -25   5  18      147.11       53.00     46.03 o
 -23   5  18      193.54      177.40     48.86 o
 -21   5  18     1051.81     1084.51     91.70 o
 -19   5  18        1.75        7.87     39.63 o
 -17   5  18      148.11      204.14     50.46 o
 -15   5  18      613.22      493.71     62.35 o
 -13   5  18        3.98       15.30     44.29 o
 -11   5  18      349.34      254.27     71.85 o
  -9   5  18      691.29      618.07    163.11 o
  -7   5  18       28.24       38.38     54.18 o
  -5   5  18        2.21       71.62     54.24 o
  -3   5  18      117.57      126.25     67.59 o
  -1   5  18      859.13      688.20    103.78 o
   1   5  18      366.37      271.19     75.57 o
   3   5  18       96.75      119.90     61.49 o
   5   5  18     2342.15     2337.54    185.96 o
   7   5  18        2.50       13.21     57.72 o
   9   5  18      521.53      381.45     98.38 o
  11   5  18        4.31        0.00    139.80 o
 -40   6  18       63.79      122.13     74.74 o
 -38   6  18      140.70       84.20     62.47 o
 -36   6  18      530.41      688.25     80.39 o
 -34   6  18      459.44      559.53     73.82 o
 -32   6  18      442.70      332.03     62.80 o
 -30   6  18     1928.37     2171.51    130.64 o
 -28   6  18       16.15        0.00     43.17 o
 -26   6  18     2604.02     2856.88    142.80 o
 -24   6  18        1.48       34.35     52.85 o
 -22   6  18     2124.43     2230.38    125.81 o
 -20   6  18      377.29      302.58     58.33 o
 -18   6  18        7.11        0.00     41.40 o
 -16   6  18       56.45        0.00     41.23 o
 -14   6  18      220.68      255.78     64.63 o
 -12   6  18      393.09      219.28     74.71 o
 -10   6  18      135.14      223.58     76.93 o
  -8   6  18      321.67      243.96     79.17 o
  -6   6  18     1294.12     1257.82    138.33 o
  -4   6  18       68.88      179.62     66.27 o
  -2   6  18      379.18      310.22     78.71 o
   0   6  18      135.60      121.82     70.41 o
   2   6  18      450.15      409.95     94.63 o
   4   6  18      235.79      239.93     85.76 o
   6   6  18     2864.18     3111.06    282.39 o
   8   6  18       19.05       47.14     79.50 o
 -37   7  18      538.15      867.52    123.47 o
 -35   7  18       63.33      151.83     76.89 o
 -33   7  18       85.63       52.33     61.11 o
 -31   7  18       98.49       64.85     51.15 o
 -29   7  18      433.86      375.53     89.73 o
 -27   7  18     1133.19     1248.55    103.12 o
 -25   7  18      219.03      237.16     56.63 o
 -23   7  18     2400.68     2527.51    138.45 o
 -21   7  18      172.21      194.03     54.62 o
 -19   7  18     2977.28     2945.22    173.02 o
 -17   7  18      503.30      583.40     86.27 o
 -15   7  18     3095.93     2832.29    203.55 o
 -13   7  18     1483.82     1416.54    150.73 o
 -11   7  18        2.83        0.00     60.90 o
  -9   7  18     1430.57     1634.78    264.09 o
  -7   7  18      582.69      704.26    164.98 o
  -5   7  18       65.32        0.00     61.49 o
  -3   7  18        0.44        7.68     59.50 o
  -1   7  18     1552.19     1637.62    184.22 o
   1   7  18        0.21       31.04    126.05 o
   3   7  18      839.27     1011.86    295.65 o
   5   7  18       60.55       77.23    205.12 o
 -32   8  18      135.51      132.89     81.89 o
 -30   8  18      720.79      862.54    120.39 o
 -28   8  18      375.06      357.83     77.23 o
 -26   8  18        6.93       84.19     58.68 o
 -24   8  18       86.13      126.03     51.97 o
 -22   8  18       53.35      118.12     56.99 o
 -20   8  18     1275.90     1290.14    118.73 o
 -18   8  18      292.56      409.56     96.01 o
 -16   8  18     1082.51     1120.45    159.23 o
 -14   8  18      436.20      590.37    143.96 o
 -12   8  18      441.17      690.88    133.01 o
 -10   8  18      548.82      676.29    170.21 o
  -8   8  18       42.89        0.00     84.41 o
  -6   8  18       62.31        4.64    100.26 o
  -4   8  18      513.97      549.35    172.93 o
  -2   8  18     2067.62     1705.15    367.85 o
   0   8  18      228.10      143.24    174.18 o
 -19   9  18      350.28      289.33    161.04 o
 -17   9  18       33.22       47.68    120.16 o
 -15   9  18      659.81      760.24    197.08 o
 -13   9  18      339.89      337.83    161.58 o
 -47   1  19      267.98      174.32     67.65 o
 -45   1  19        0.23        0.00     47.28 o
 -43   1  19      208.77      190.48     74.80 o
 -41   1  19      119.86       86.23     50.21 o
 -39   1  19       76.62       81.55     49.45 o
 -37   1  19       70.89       30.86     49.17 o
 -35   1  19      729.82      701.37     90.09 o
 -33   1  19      844.73      891.18     89.25 o
 -31   1  19      182.63      233.46     58.59 o
 -29   1  19     1310.16     1477.43    107.92 o
 -27   1  19       29.47       27.78     38.12 o
 -25   1  19      558.10      455.70     66.26 o
 -23   1  19        7.54       50.52     40.46 o
 -21   1  19      150.50      145.89     47.67 o
 -19   1  19     2561.22     2609.99    136.04 o
 -17   1  19      140.47      243.23     50.47 o
 -15   1  19     2813.61     3011.22    140.00 o
 -13   1  19        6.25       12.60     39.03 o
 -11   1  19     4026.99     3917.82    155.38 o
  -9   1  19      252.90      220.62     51.35 o
  -7   1  19       29.63       51.33     40.05 o
  -5   1  19       43.09       21.67     39.70 o
  -3   1  19      529.19      611.81     81.79 o
  -1   1  19     1672.07     1624.11    125.61 o
   1   1  19      250.11      214.53     72.76 o
   3   1  19     3051.94     3282.45    307.11 o
   5   1  19        3.81       31.45     78.74 o
   7   1  19        1.04      171.89    151.26 o
 -48   2  19      282.75      172.58     79.22 o
 -46   2  19        1.33        0.00     61.76 o
 -44   2  19       15.05      112.47     53.12 o
 -42   2  19        0.57       50.95     48.43 o
 -40   2  19       39.91       54.20     46.91 o
 -38   2  19       11.92       37.40     45.93 o
 -36   2  19      119.91       65.39     48.30 o
 -34   2  19      147.82      156.14     49.25 o
 -32   2  19      925.73      857.56     87.57 o
 -30   2  19      191.72      115.59     50.04 o
 -28   2  19       97.03       10.96     50.35 o
 -26   2  19     2123.77     2226.26    131.80 o
 -24   2  19       83.32       81.64     43.89 o
 -22   2  19     1606.72     1610.78    112.57 o
 -20   2  19      209.56      131.66     45.56 o
 -18   2  19       43.91       77.60     41.25 o
 -16   2  19      145.09       35.82     45.10 o
 -14   2  19      286.16      196.34     48.74 o
 -12   2  19      744.41      777.28     79.13 o
 -10   2  19     1090.53     1030.19     87.35 o
  -8   2  19     1378.17     1474.08    143.22 o
  -6   2  19      342.24      256.43     57.71 o
  -4   2  19        5.51       51.50     46.09 o
  -2   2  19     2333.39     2424.52    167.50 o
   0   2  19       82.03      120.20     68.62 o
   2   2  19      143.38      327.83     82.38 o
   4   2  19      238.92      423.11    132.85 o
   6   2  19     2224.89     3098.05    313.54 o
   8   2  19        9.47        0.00    100.47 o
  10   2  19     1144.84     1480.35    254.38 o
  12   2  19        2.00        0.00    173.04 o
  14   2  19     1660.52     3056.21    512.23 o
 -45   3  19      188.80      261.75     75.47 o
 -43   3  19       87.38      132.83     64.83 o
 -41   3  19     1039.85      874.10     91.10 o
 -39   3  19      633.23      494.23     76.37 o
 -37   3  19      865.21      726.42     83.41 o
 -35   3  19       36.01       45.95     49.64 o
 -33   3  19      741.37      726.13     81.40 o
 -31   3  19        1.29        0.00     40.52 o
 -29   3  19     1409.22     1388.95    110.28 o
 -27   3  19      171.72      164.48     50.38 o
 -25   3  19     1036.44      929.13     90.13 o
 -23   3  19     5457.65     5512.31    189.97 o
 -21   3  19      293.51      347.58     59.07 o
 -19   3  19     4463.21     4244.89    183.35 o
 -17   3  19       29.08       40.65     40.41 o
[truncated: 28,522 more chars]
